# Supplementary material for: Development of High-Density Genetic Linkage Maps and Identification of Loci for Chestnut Gall Wasp Resistance in Castanea spp
Source: Plants (Basel). 2020 Aug 18;9(8):1048. doi: 10.3390/plants9081048 (PMC7465717; doi:10.3390/plants9081048)
Supplement: Supplementary file 1 [file plants-09-01048-s001.zip]

Archive with 6 entries (6 files):
- Supplementary material_Figure S1_Torello Marinoni and Nishio et al_revised manuscript_ROUND 2.pdf
- Supplementary material_Figure S2_Torello Marinoni and Nishio et al_revised manuscript_ROUND 2.bmp
- Supplementary material_File S1_Torello Marinoni and Nishio et al_revised manuscript_ ROUND 2.sh
- Supplementary material_Table S1_Torello Marinoni and NIshio et al_revised manuscript_ROUND 2.docx
- Supplementary material_Table S2_Torello Marinoni and Nishio et al_revised manuscript_ROUND 2.xlsx
- Supplementary material_Table S3_Torello Marinoni and NIshio et al_revised manuscript_ROUND 2.xlsx
