# Supplementary material for: Development of High-Density Genetic Linkage Maps and Identification of Loci for Chestnut Gall Wasp Resistance in Castanea spp
Source: Plants (Basel). 2020 Aug 18;9(8):1048. doi: 10.3390/plants9081048 (PMC7465717; doi:10.3390/plants9081048)
Supplement: Supplementary file 1 [file plants-09-01048-s001.zip › Supplementary material_Table S2_Torello Marinoni and Nishio et al_revised manuscript_ROUND 2.xlsx]

## Sheet: Table S2
Table S2. Segregation of resistance to Dryocosmus kuriphilus.
Cross combination	Number of seedlings investigated	Evaluation of resistance to Dryocosmus kuriphilus
		Resistant	Susceptible	Expected ratio	χ 2 valuea
Bouche de Bétizac' × 'Madonna'	139	63	76	1:1	1.22n.s.
a χ 2 value indicate fit to the expected ratio. n.s. = not significant

## Sheet: Foglio1
Supplementary material-Table S2
Development of high-density genetic linkage maps and identification of loci for chestnut gall wasp resistance in Castanea spp.
Daniela Torello Marinoni1#, Sogo Nishio2#, Nadia Valentini1, Kenta Shirasawa3, Alberto Acquadro1, Ezio Portis1, Alberto Alma1, Aziz Akkak4, Vera Pavese1, Emile Cavalet Giorsa1, Roberto Botta1
# These authors contributed equally to this work.
1 Dipartimento di Scienze Agrarie, Forestali e Alimentari - DISAFA, Università degli Studi di Torino, Largo Paolo Braccini 2, 10095 Grugliasco, (TO), Italy
2 Institute of Fruit Tree and Tea Science, NARO, 2-1 Fujimoto, Tsukuba, Ibaraki 305-8605, Japan
3 Kazusa DNA Research Institute, 2-6-7 Kazusa-Kamatari, Kisarazu, Chiba 292-0818, Japan
4 Dipartimento di Scienze Agrarie, degli Alimenti e dell'Ambiente, Università degli Studi di Foggia, Via Napoli 25, 71121 Foggia, Italy
corresponding author:
Daniela Torello Marinoni
daniela.marinoni@unito.it
phone number +390116708816
fax numbers +0390116708658
ORCID: orcid.org/0000-0002-3679-4813
