# Supplementary material for: Development of High-Density Genetic Linkage Maps and Identification of Loci for Chestnut Gall Wasp Resistance in Castanea spp
Source: Plants (Basel). 2020 Aug 18;9(8):1048. doi: 10.3390/plants9081048 (PMC7465717; doi:10.3390/plants9081048)
Supplement: Supplementary file 1 [file plants-09-01048-s001.zip › Supplementary material_Table S3_Torello Marinoni and NIshio et al_revised manuscript_ROUND 2.xlsx]

## Sheet: Foglio1
Supplementary material-Table S3
Development of high-density genetic linkage maps and identification of loci for chestnut gall wasp resistance in Castanea spp.
Daniela Torello Marinoni1#, Sogo Nishio2#, Nadia Valentini1, Kenta Shirasawa3, Alberto Acquadro1, Ezio Portis1, Alberto Alma1, Aziz Akkak4, Vera Pavese1, Emile Cavalet Giorsa1, Roberto Botta1
# These authors contributed equally to this work.
1 Dipartimento di Scienze Agrarie, Forestali e Alimentari - DISAFA, Università degli Studi di Torino, Largo Paolo Braccini 2, 10095 Grugliasco, (TO), Italy
2 Institute of Fruit Tree and Tea Science, NARO, 2-1 Fujimoto, Tsukuba, Ibaraki 305-8605, Japan
3 Kazusa DNA Research Institute, 2-6-7 Kazusa-Kamatari, Kisarazu, Chiba 292-0818, Japan
4 Dipartimento di Scienze Agrarie, degli Alimenti e dell'Ambiente, Università degli Studi di Foggia, Via Napoli 25, 71121 Foggia, Italy
corresponding author:
Daniela Torello Marinoni
daniela.marinoni@unito.it
phone number +390116708816
fax numbers +0390116708658
ORCID: orcid.org/0000-0002-3679-4813

## Sheet: TableS3
Table S3 List of SNPs and indels used in the present study. A complete list of SNP and indels markers used to construct ‘Bouche de Bétizac’ (Bouche) and ‘Madonna’ (Madonna) linkage maps and their scaffold (bp) and linkage group position (cM).
Marker name	Scaffold	Scaffold position (bp)	Linkage group	Linkage group position (cM)	Reference allele or sequence	Alternative allele or sequence	Genotype of Bouche de Bétizac	Genotype of Madonna
sca06655_6081	scaffold06655	6081	Bouche_A	0	A	G	A/G	A/A
sca02014_21893	scaffold02014	21893	Bouche_A	0.691	A	C	A/C	A/A
sca18883_4848	scaffold18883	4848	Bouche_A	3535	T	C	T/C	T/T
sca06525_10570	scaffold06525	10570	Bouche_A	5.15	C	T	C/T	C/C
sca09706_4801	scaffold09706	4801	Bouche_A	5.15	C	A	C/A	C/C
sca01226_53438	scaffold01226	53438	Bouche_A	5745	C	T	C/T	C/C
sca14983_9711	scaffold14983	9711	Bouche_A	5745	A	G	A/G	A/A
sca07630_2979	scaffold07630	2979	Bouche_A	6885	A	G	A/G	A/A
sca14353_12486	scaffold14353	12486	Bouche_A	6885	A	T	A/T	A/A
sca04853_31189	scaffold04853	31189	Bouche_A	6964	T	C	T/C	T/T
sca05746_33553	scaffold05746	33553	Bouche_A	9848	A	T	A/T	A/A
sca09159_20712	scaffold09159	20712	Bouche_A	10457	C	T	C/T	C/C
sca05360_3164	scaffold05360	3164	Bouche_A	10542	A	T	A/T	A/A
sca03924_41348	scaffold03924	41348	Bouche_A	13847	C	T	C/T	C/C
sca05999_14312	scaffold05999	14312	Bouche_A	14103	C	T	C/T	C/C
sca13398_1627	scaffold13398	1627	Bouche_A	14293	A	T	A/T	A/A
sca08728_12801	scaffold08728	12801	Bouche_A	14798	T	C	T/C	T/T
sca01789_22856	scaffold01789	22856	Bouche_A	21692	T	G	T/G	T/T
sca09854_7011	scaffold09854	7011	Bouche_A	22003	C	T	C/T	C/C
sca07645_6732	scaffold07645	6732	Bouche_A	23015	C	A	C/A	C/C
sca02735_25463	scaffold02735	25463	Bouche_A	23633	T	C	T/C	T/T
sca00202_115459	scaffold00202	115459	Bouche_A	24442	G	A	G/A	G/G
sca01770_16663	scaffold01770	16663	Bouche_A	26463	A	C	A/C	A/A
sca12006_4197	scaffold12006	4197	Bouche_A	26463	T	C	T/C	T/T
sca03062_34199	scaffold03062	34199	Bouche_A	26572	C	T	C/T	C/C
sca01172_72155	scaffold01172	72155	Bouche_A	26653	C	T	C/T	C/C
sca10787_11413	scaffold10787	11413	Bouche_A	27019	A	G	A/G	A/A
sca05002_21026	scaffold05002	21026	Bouche_A	27213	C	G	C/G	C/C
sca05080_9093	scaffold05080	9093	Bouche_A	27574	G	A	G/A	G/G
sca00120_70646	scaffold00120	70646	Bouche_A	28046	T	C	T/C	T/T
sca06890_15682	scaffold06890	15682	Bouche_A	28046	A	G	A/G	A/A
sca00562_4996	scaffold00562	4996	Bouche_A	28365	T	C	T/C	T/T
sca01146_378	scaffold01146	378	Bouche_A	28681	C	A	C/A	C/C
sca00358_70710	scaffold00358	70710	Bouche_A	29.92	G	T	G/T	G/G
sca10456_4949	scaffold10456	4949	Bouche_A	30069	A	C	A/C	A/A
sca05419_3411	scaffold05419	3411	Bouche_A	30406	T	C	T/C	T/T
sca19701_2682	scaffold19701	2682	Bouche_A	30848	CAAAAA	CAAAA	CAAAAA/CAAAA	CAAAAA/CAAAAA
sca00098_146949	scaffold00098	146949	Bouche_A	31266	G	A	G/A	G/G
sca00813_75619	scaffold00813	75619	Bouche_A	31266	G	A	G/A	G/G
sca01076_21204	scaffold01076	21204	Bouche_A	31591	G	A	G/A	G/G
sca00352_101683	scaffold00352	101683	Bouche_A	31931	TTCCTCCTCCTCCTCC	TTCCTCCTCC	TTCCTCCTCCTCCTCC/TTCCTCCTCC	TTCCTCCTCCTCCTCC/TTCCTCCTCCTCCTCC
sca07618_6224	scaffold07618	6224	Bouche_A	31931	A	C	A/C	A/A
sca00362_74191	scaffold00362	74191	Bouche_A	32.02	T	C	T/C	T/T
sca01259_43252	scaffold01259	43252	Bouche_A	32056	C	T	C/T	C/C
sca02009_30454	scaffold02009	30454	Bouche_A	32118	C	T	C/T	C/C
sca11839_7386	scaffold11839	7386	Bouche_A	32483	T	G	T/G	T/T
sca00255_58004	scaffold00255	58004	Bouche_A	32822	A	G	A/G	A/A
sca02663_21898	scaffold02663	21898	Bouche_A	32.95	C	T	C/T	C/C
sca06039_24537	scaffold06039	24537	Bouche_A	33.02	A	G	A/G	A/A
sca01862_14669	scaffold01862	14669	Bouche_A	33067	A	C	A/C	A/A
sca12678_9448	scaffold12678	9448	Bouche_A	33067	C	T	C/T	C/C
sca27833_2595	scaffold27833	2595	Bouche_A	33067	T	C	T/C	T/T
sca01731_67938	scaffold01731	67938	Bouche_A	33167	A	T	A/T	A/A
sca00563_4467	scaffold00563	4467	Bouche_A	33168	G	A	G/A	G/G
sca02438_55402	scaffold02438	55402	Bouche_A	33168	A	G	A/G	A/A
sca06979_13354	scaffold06979	13354	Bouche_A	33168	C	A	C/A	C/C
sca08511_10442	scaffold08511	10442	Bouche_A	33168	T	C	T/C	T/T
sca00013_110769	scaffold00013	110769	Bouche_A	33641	C	T	C/T	C/C
sca01684_20271	scaffold01684	20271	Bouche_A	33641	G	T	G/T	G/G
sca05986_25524	scaffold05986	25524	Bouche_A	33641	C	G	C/G	C/C
sca00822_45540	scaffold00822	45540	Bouche_A	33751	T	C	T/C	T/T
sca01813_69783	scaffold01813	69783	Bouche_A	33751	G	A	G/A	G/G
sca02374_4650	scaffold02374	4650	Bouche_A	33751	C	T	C/T	C/C
sca02659_40141	scaffold02659	40141	Bouche_A	33751	A	C	A/C	A/A
sca03454_30468	scaffold03454	30468	Bouche_A	33922	A	C	A/C	A/A
sca00136_138258	scaffold00136	138258	Bouche_A	34145	T	A	T/A	T/T
sca00370_58526	scaffold00370	58526	Bouche_A	34735	T	C	T/C	T/T
sca01202_16011	scaffold01202	16011	Bouche_A	34956	G	A	G/A	G/G
sca02236_5668	scaffold02236	5668	Bouche_A	35237	A	G	A/G	A/A
sca02592_44042	scaffold02592	44042	Bouche_A	35237	T	A	T/A	T/T
sca02694_45871	scaffold02694	45871	Bouche_A	35.53	AGGGGG	AGGGG	AGGGGG/AGGGG	AGGGGG/AGGGGG
sca10603_3530	scaffold10603	3530	Bouche_A	35.53	G	T	G/T	G/G
sca00447_88530	scaffold00447	88530	Bouche_A	36436	A	T	A/T	A/A
sca01250_11924	scaffold01250	11924	Bouche_A	36436	A	G	A/G	A/A
sca18954_4159	scaffold18954	4159	Bouche_A	36436	T	C	T/C	T/T
sca01023_32712	scaffold01023	32712	Bouche_A	36591	T	C	T/C	T/T
sca23429_1306	scaffold23429	1306	Bouche_A	36765	C	T	C/T	C/C
sca06202_30577	scaffold06202	30577	Bouche_A	37113	A	G	A/G	A/A
sca16807_3825	scaffold16807	3825	Bouche_A	37113	T	A	T/A	T/T
sca05533_22706	scaffold05533	22706	Bouche_A	37285	A	G	A/G	A/A
sca10224_13378	scaffold10224	13378	Bouche_A	37285	C	T	C/T	C/C
sca13067_3131	scaffold13067	3131	Bouche_A	37285	ATTTTAG	ATTTTAGGCTTTTTAG	ATTTTAG/ATTTTAGGCTTTTTAG	ATTTTAG/ATTTTAG
sca19964_2640	scaffold19964	2640	Bouche_A	37285	A	G	A/G	A/A
sca01708_47296	scaffold01708	47296	Bouche_A	37653	A	T	A/T	A/A
sca00063_80144	scaffold00063	80144	Bouche_A	38085	A	G	A/G	A/A
sca00104_90319	scaffold00104	90319	Bouche_A	38085	C	T	C/T	C/C
sca00340_127175	scaffold00340	127175	Bouche_A	38525	T	C	T/C	T/T
sca03255_49443	scaffold03255	49443	Bouche_A	38.72	G	A	G/A	G/G
sca00051_175237	scaffold00051	175237	Bouche_A	38763	A	G	A/G	A/A
sca00337_76894	scaffold00337	76894	Bouche_A	38865	C	T	C/T	C/C
sca00364_106693	scaffold00364	106693	Bouche_A	38865	A	G	A/G	A/A
sca00392_52748	scaffold00392	52748	Bouche_A	38865	C	T	C/T	C/C
sca11555_14387	scaffold11555	14387	Bouche_A	39088	A	G	A/G	A/A
sca01115_72360	scaffold01115	72360	Bouche_A	39261	A	G	A/G	A/A
sca03779_45652	scaffold03779	45652	Bouche_A	39375	G	A	G/A	G/G
sca01709_38974	scaffold01709	38974	Bouche_A	39431	T	C	T/C	T/T
sca00018_201418	scaffold00018	201418	Bouche_A	39443	G	A	G/A	G/G
sca00552_8000	scaffold00552	8000	Bouche_A	39443	G	A	G/A	G/G
sca01163_16119	scaffold01163	16119	Bouche_A	39443	A	G	A/G	A/A
sca01543_55916	scaffold01543	55916	Bouche_A	39443	A	T	A/T	A/A
sca02300_47515	scaffold02300	47515	Bouche_A	39443	C	G	C/G	C/C
sca07750_22632	scaffold07750	22632	Bouche_A	39443	A	T	A/T	A/A
sca09156_2767	scaffold09156	2767	Bouche_A	39443	G	A	G/A	G/G
sca12396_7871	scaffold12396	7871	Bouche_A	39443	C	T	C/T	C/C
sca00091_141305	scaffold00091	141305	Bouche_A	39503	C	T	C/T	C/C
sca02942_31394	scaffold02942	31394	Bouche_A	39503	T	C	T/C	T/T
sca03703_32349	scaffold03703	32349	Bouche_A	39598	A	G	A/G	A/A
sca05611_19535	scaffold05611	19535	Bouche_A	39684	A	C	A/C	A/A
sca02152_5379	scaffold02152	5379	Bouche_A	39722	C	T	C/T	C/C
sca02002_44894	scaffold02002	44894	Bouche_A	39861	G	A	G/A	G/G
sca00763_2366	scaffold00763	2366	Bouche_A	40163	T	C	T/C	T/T
sca04333_5904	scaffold04333	5904	Bouche_A	40458	C	T	C/T	C/C
sca01530_33250	scaffold01530	33250	Bouche_A	40864	C	G	C/G	C/C
sca05531_33080	scaffold05531	33080	Bouche_A	41126	T	C	T/C	T/T
sca10735_17261	scaffold10735	17261	Bouche_A	41126	T	C	T/C	T/T
sca04177_14711	scaffold04177	14711	Bouche_A	41178	A	G	A/G	A/A
sca04197_30046	scaffold04197	30046	Bouche_A	41178	A	C	A/C	A/A
sca07658_3195	scaffold07658	3195	Bouche_A	41178	C	T	C/T	C/C
sca05117_9687	scaffold05117	9687	Bouche_A	41378	A	G	A/G	A/A
sca04375_7918	scaffold04375	7918	Bouche_A	41769	G	A	G/A	G/G
sca00057_22397	scaffold00057	22397	Bouche_A	41772	C	T	C/T	C/C
sca00197_50946	scaffold00197	50946	Bouche_A	41772	A	G	A/G	A/A
sca03546_27897	scaffold03546	27897	Bouche_A	41772	C	T	C/T	C/C
sca06465_4002	scaffold06465	4002	Bouche_A	41861	A	G	A/G	A/A
sca01905_55431	scaffold01905	55431	Bouche_A	42131	G	A	G/A	G/G
sca04876_12176	scaffold04876	12176	Bouche_A	42.22	G	C	G/C	G/G
sca34956_3541	scaffold34956	3541	Bouche_A	42407	C	A	C/A	C/C
sca03875_15101	scaffold03875	15101	Bouche_A	42772	T	C	T/C	T/T
sca00074_163818	scaffold00074	163818	Bouche_A	42959	C	A	C/A	C/C
sca00595_32341	scaffold00595	32341	Bouche_A	42959	A	G	A/G	A/A
sca07045_17288	scaffold07045	17288	Bouche_A	42959	G	A	G/A	G/G
sca04657_8385	scaffold04657	8385	Bouche_A	43.18	T	G	T/G	T/T
sca00906_44025	scaffold00906	44025	Bouche_A	43362	G	C	G/C	G/G
sca11550_6419	scaffold11550	6419	Bouche_A	43891	G	C	G/C	G/G
sca01312_61550	scaffold01312	61550	Bouche_A	44154	G	A	G/A	G/G
sca00497_114237	scaffold00497	114237	Bouche_A	44699	A	G	A/G	A/A
sca01271_6081	scaffold01271	6081	Bouche_A	44699	C	T	C/T	C/C
sca00037_37861	scaffold00037	37861	Bouche_A	44934	A	G	A/G	A/A
sca00064_18047	scaffold00064	18047	Bouche_A	45114	A	T	A/T	A/A
sca03973_2373	scaffold03973	2373	Bouche_A	45319	T	C	T/C	T/T
sca17093_6359	scaffold17093	6359	Bouche_A	45319	T	A	T/A	T/T
sca00272_94808	scaffold00272	94808	Bouche_A	45.55	C	G	C/G	C/C
sca00001_89414	scaffold00001	89414	Bouche_A	45.75	C	T	C/T	C/C
sca00957_79392	scaffold00957	79392	Bouche_A	45816	A	G	A/G	A/A
sca00225_99387	scaffold00225	99387	Bouche_A	45.82	G	A	G/A	G/G
sca00930_17261	scaffold00930	17261	Bouche_A	45.82	A	G	A/G	A/A
sca06121_8394	scaffold06121	8394	Bouche_A	45.82	A	G	A/G	A/A
sca07856_17881	scaffold07856	17881	Bouche_A	45.82	T	A	T/A	T/T
sca00686_64882	scaffold00686	64882	Bouche_A	45952	G	A	G/A	G/G
sca05077_24865	scaffold05077	24865	Bouche_A	45952	C	T	C/T	C/C
sca00053_111225	scaffold00053	111225	Bouche_A	46204	A	G	A/G	A/A
sca00654_39004	scaffold00654	39004	Bouche_A	46375	CACTGCAATTGATCATTGAACTAGTACTTAAATTGATCATTGAACTAGTACTTAAATTGATCATTGAACTAGTACT	CACTTAAATTGATCATTGAACTAGTACTTAAATTGATCATTGAACTAGTACT	CACTGCAATTGATCATTGAACTAGTACTTAAATTGATCATTGAACTAGTACTTAAATTGATCATTGAACTAGTACT/CACTTAAATTGATCATTGAACTAGTACTTAAATTGATCATTGAACTAGTACT	CACTGCAATTGATCATTGAACTAGTACTTAAATTGATCATTGAACTAGTACTTAAATTGATCATTGAACTAGTACT/CACTGCAATTGATCATTGAACTAGTACTTAAATTGATCATTGAACTAGTACTTAAATTGATCATTGAACTAGTACT
sca01314_17965	scaffold01314	17965	Bouche_A	46456	A	G	A/G	A/A
sca29644_2101	scaffold29644	2101	Bouche_A	46456	T	G	T/G	T/T
sca00736_94008	scaffold00736	94008	Bouche_A	46605	TA	TAA	TA/TAA	TA/TA
sca04918_11359	scaffold04918	11359	Bouche_A	46798	T	G	T/G	T/T
sca17830_3790	scaffold17830	3790	Bouche_A	46798	G	C	G/C	G/G
sca03595_33556	scaffold03595	33556	Bouche_A	47079	A	G	A/G	A/A
sca06082_11976	scaffold06082	11976	Bouche_A	47213	C	G	C/G	C/C
sca03498_31966	scaffold03498	31966	Bouche_A	47518	C	T	C/T	C/C
sca00414_102684	scaffold00414	102684	Bouche_A	47702	T	C	T/C	T/T
sca03772_40700	scaffold03772	40700	Bouche_A	47702	A	T	A/T	A/A
sca14907_9499	scaffold14907	9499	Bouche_A	47702	G	A	G/A	G/G
sca09655_13495	scaffold09655	13495	Bouche_A	48482	T	A	T/A	T/T
sca00085_18422	scaffold00085	18422	Bouche_A	48669	G	A	G/A	G/G
sca00699_23798	scaffold00699	23798	Bouche_A	49164	A	T	A/T	A/A
sca02747_16511	scaffold02747	16511	Bouche_A	49618	C	T	C/T	C/C
sca02787_30995	scaffold02787	30995	Bouche_A	49618	A	T	A/T	A/A
sca03337_23753	scaffold03337	23753	Bouche_A	49618	G	A	G/A	G/G
sca03068_21634	scaffold03068	21634	Bouche_A	49815	C	T	C/T	C/C
sca13307_1455	scaffold13307	1455	Bouche_A	49816	C	A	C/A	C/C
sca02073_9223	scaffold02073	9223	Bouche_A	50127	T	C	T/C	T/T
sca02552_19124	scaffold02552	19124	Bouche_A	50517	G	A	G/A	G/G
sca12368_5305	scaffold12368	5305	Bouche_A	50608	T	A	T/A	T/T
sca00022_159093	scaffold00022	159093	Bouche_A	50732	T	C	T/C	T/T
sca00062_143328	scaffold00062	143328	Bouche_A	50732	CAAA	CAAAA	CAAA/CAAAA	CAAA/CAAA
sca00073_82580	scaffold00073	82580	Bouche_A	50732	C	A	C/A	C/C
sca01432_58929	scaffold01432	58929	Bouche_A	50732	G	A	G/A	G/G
sca03602_26178	scaffold03602	26178	Bouche_A	50732	G	C	G/C	G/G
sca05691_11716	scaffold05691	11716	Bouche_A	50732	T	A	T/A	T/T
sca15516_10166	scaffold15516	10166	Bouche_A	50732	G	A	G/A	G/G
sca00968_32958	scaffold00968	32958	Bouche_A	50.79	G	A	G/A	G/G
sca02232_59689	scaffold02232	59689	Bouche_A	51004	A	G	A/G	A/A
sca02752_28990	scaffold02752	28990	Bouche_A	51004	T	G	T/G	T/T
sca04196_12929	scaffold04196	12929	Bouche_A	51004	G	C	G/C	G/G
sca01496_68770	scaffold01496	68770	Bouche_A	51081	T	C	T/C	T/T
sca03162_17485	scaffold03162	17485	Bouche_A	51363	G	T	G/T	G/G
sca09074_7239	scaffold09074	7239	Bouche_A	51403	T	A	T/A	T/T
sca02514_11292	scaffold02514	11292	Bouche_A	51409	A	G	A/G	A/A
sca21653_1146	scaffold21653	1146	Bouche_A	51678	C	G	C/G	C/C
sca00081_111597	scaffold00081	111597	Bouche_A	51906	C	A	C/A	C/C
sca08541_6421	scaffold08541	6421	Bouche_A	51906	G	A	G/A	G/G
sca07409_15297	scaffold07409	15297	Bouche_A	52046	G	C	G/C	G/G
sca13086_8752	scaffold13086	8752	Bouche_A	52046	T	C	T/C	T/T
sca17391_637	scaffold17391	637	Bouche_A	52046	A	G	A/G	A/A
sca04461_29257	scaffold04461	29257	Bouche_A	52085	C	A	C/A	C/C
sca00135_50407	scaffold00135	50407	Bouche_A	52652	A	G	A/G	A/A
sca04924_14653	scaffold04924	14653	Bouche_A	52805	C	T	C/T	C/C
sca07425_9987	scaffold07425	9987	Bouche_A	52805	T	C	T/C	T/T
sca00986_81629	scaffold00986	81629	Bouche_A	52899	A	C	A/C	A/A
sca02615_3943	scaffold02615	3943	Bouche_A	53016	A	G	A/G	A/A
sca11589_3304	scaffold11589	3304	Bouche_A	53185	C	T	C/T	C/C
sca07377_9435	scaffold07377	9435	Bouche_A	53188	A	C	A/C	A/A
sca01286_80626	scaffold01286	80626	Bouche_A	53189	A	G	A/G	A/A
sca01963_9887	scaffold01963	9887	Bouche_A	53189	G	A	G/A	G/G
sca02426_26862	scaffold02426	26862	Bouche_A	53189	T	C	T/C	T/T
sca03298_35990	scaffold03298	35990	Bouche_A	53189	C	G	C/G	C/C
sca03547_32914	scaffold03547	32914	Bouche_A	53189	A	G	A/G	A/A
sca05654_14453	scaffold05654	14453	Bouche_A	53189	C	T	C/T	C/C
sca07394_13223	scaffold07394	13223	Bouche_A	53189	A	T	A/T	A/A
sca07758_11910	scaffold07758	11910	Bouche_A	53189	G	A	G/A	G/G
sca08469_19224	scaffold08469	19224	Bouche_A	53189	G	T	G/T	G/G
sca10324_6188	scaffold10324	6188	Bouche_A	53189	G	A	G/A	G/G
sca13942_3274	scaffold13942	3274	Bouche_A	53189	G	A	G/A	G/G
sca07866_15857	scaffold07866	15857	Bouche_A	53353	A	G	A/G	A/A
sca04858_19359	scaffold04858	19359	Bouche_A	53605	T	A	T/A	T/T
sca17017_2070	scaffold17017	2070	Bouche_A	54406	C	A	C/A	C/C
sca27264_3253	scaffold27264	3253	Bouche_A	54406	G	A	G/A	G/G
sca08278_9079	scaffold08278	9079	Bouche_A	54815	C	T	C/T	C/C
sca04397_32411	scaffold04397	32411	Bouche_A	54844	T	C	T/C	T/T
sca00727_40915	scaffold00727	40915	Bouche_A	54853	T	C	T/C	T/T
sca05264_30349	scaffold05264	30349	Bouche_A	54853	T	C	T/C	T/T
sca03406_16648	scaffold03406	16648	Bouche_A	54969	A	G	A/G	A/A
sca09424_18689	scaffold09424	18689	Bouche_A	55163	A	G	A/G	A/A
sca11893_378	scaffold11893	378	Bouche_A	55298	A	G	A/G	A/A
sca08935_12337	scaffold08935	12337	Bouche_A	55323	T	G	T/G	T/T
sca13370_283	scaffold13370	283	Bouche_A	55389	G	A	G/A	G/G
sca01198_29878	scaffold01198	29878	Bouche_A	55477	A	T	A/T	A/A
sca01263_21185	scaffold01263	21185	Bouche_A	55477	A	G	A/G	A/A
sca01668_29530	scaffold01668	29530	Bouche_A	55477	C	T	C/T	C/C
sca01672_15172	scaffold01672	15172	Bouche_A	55477	A	C	A/C	A/A
sca02644_6979	scaffold02644	6979	Bouche_A	55477	C	T	C/T	C/C
sca03040_13662	scaffold03040	13662	Bouche_A	55477	A	G	A/G	A/A
sca03878_19778	scaffold03878	19778	Bouche_A	55477	A	G	A/G	A/A
sca04286_26191	scaffold04286	26191	Bouche_A	55477	C	T	C/T	C/C
sca04588_26636	scaffold04588	26636	Bouche_A	55477	A	T	A/T	A/A
sca06145_12845	scaffold06145	12845	Bouche_A	55477	C	T	C/T	C/C
sca06789_31124	scaffold06789	31124	Bouche_A	55477	T	C	T/C	T/T
sca07930_18130	scaffold07930	18130	Bouche_A	55477	A	G	A/G	A/A
sca09331_5498	scaffold09331	5498	Bouche_A	55477	G	A	G/A	G/G
sca09405_13584	scaffold09405	13584	Bouche_A	55477	A	G	A/G	A/A
sca21944_268	scaffold21944	268	Bouche_A	55477	C	T	C/T	C/C
sca34788_2242	scaffold34788	2242	Bouche_A	55477	G	A	G/A	G/G
sca37568_2227	scaffold37568	2227	Bouche_A	55.6	C	T	C/T	C/C
sca00829_25550	scaffold00829	25550	Bouche_A	55707	C	T	C/T	C/C
sca11937_2227	scaffold11937	2227	Bouche_A	55707	C	T	C/T	C/C
sca04053_24283	scaffold04053	24283	Bouche_A	56139	G	A	G/A	G/G
sca00307_23453	scaffold00307	23453	Bouche_A	56607	C	T	C/T	C/C
sca03171_52499	scaffold03171	52499	Bouche_A	56607	T	C	T/C	T/T
sca00489_5698	scaffold00489	5698	Bouche_A	57086	T	TA	T/TA	T/T
sca04568_38533	scaffold04568	38533	Bouche_A	57387	G	T	G/T	G/G
sca05722_13882	scaffold05722	13882	Bouche_A	57387	C	A	C/A	C/C
sca11772_2733	scaffold11772	2733	Bouche_A	57387	T	C	T/C	T/T
sca02164_10139	scaffold02164	10139	Bouche_A	57589	T	A	T/A	T/T
sca06762_18240	scaffold06762	18240	Bouche_A	58433	C	T	C/T	C/C
sca04971_10569	scaffold04971	10569	Bouche_A	58876	G	C	G/C	G/G
sca00570_37055	scaffold00570	37055	Bouche_A	59047	G	C	G/C	G/G
sca02411_53765	scaffold02411	53765	Bouche_A	59047	G	A	G/A	G/G
sca02723_27710	scaffold02723	27710	Bouche_A	59047	T	C	T/C	T/T
sca04602_26354	scaffold04602	26354	Bouche_A	59047	T	C	T/C	T/T
sca05762_11627	scaffold05762	11627	Bouche_A	59047	T	G	T/G	T/T
sca06524_11772	scaffold06524	11772	Bouche_A	59047	C	T	C/T	C/C
sca01464_65714	scaffold01464	65714	Bouche_A	59.1	A	G	A/G	A/A
sca08667_14203	scaffold08667	14203	Bouche_A	59144	A	T	A/T	A/A
sca00146_132752	scaffold00146	132752	Bouche_A	59247	A	G	A/G	A/A
sca01486_34322	scaffold01486	34322	Bouche_A	59686	C	T	C/T	C/C
sca00536_59195	scaffold00536	59195	Bouche_A	59689	T	A	T/A	T/T
sca02737_27836	scaffold02737	27836	Bouche_A	60086	A	C	A/C	A/A
sca08506_19597	scaffold08506	19597	Bouche_A	60125	T	A	T/A	T/T
sca06474_13890	scaffold06474	13890	Bouche_A	60174	A	T	A/T	A/A
sca04019_40597	scaffold04019	40597	Bouche_A	60382	C	A	C/A	C/C
sca00945_11203	scaffold00945	11203	Bouche_A	60485	G	A	G/A	G/G
sca00058_36387	scaffold00058	36387	Bouche_A	60565	A	T	A/T	A/A
sca01507_47559	scaffold01507	47559	Bouche_A	60565	C	G	C/G	C/C
sca02083_54922	scaffold02083	54922	Bouche_A	60565	A	G	A/G	A/A
sca07652_13449	scaffold07652	13449	Bouche_A	60669	A	C	A/C	A/A
sca08816_2477	scaffold08816	2477	Bouche_A	60726	T	G	T/G	T/T
sca01501_58566	scaffold01501	58566	Bouche_A	60741	C	G	C/G	C/C
sca03563_35589	scaffold03563	35589	Bouche_A	60741	T	C	T/C	T/T
sca04218_40799	scaffold04218	40799	Bouche_A	60741	G	T	G/T	G/G
sca04613_1164	scaffold04613	1164	Bouche_A	60741	T	G	T/G	T/T
sca05138_34454	scaffold05138	34454	Bouche_A	60741	T	C	T/C	T/T
sca06956_17449	scaffold06956	17449	Bouche_A	60741	T	C	T/C	T/T
sca09234_4832	scaffold09234	4832	Bouche_A	60741	T	C	T/C	T/T
sca10591_11155	scaffold10591	11155	Bouche_A	60741	A	G	A/G	A/A
sca16530_456	scaffold16530	456	Bouche_A	60741	T	C	T/C	T/T
sca04724_22632	scaffold04724	22632	Bouche_A	60887	G	A	G/A	G/G
sca03891_1731	scaffold03891	1731	Bouche_A	61352	G	A	G/A	G/G
sca05327_32476	scaffold05327	32476	Bouche_A	61352	T	A	T/A	T/T
sca03296_49071	scaffold03296	49071	Bouche_A	61841	C	G	C/G	C/C
sca00999_34839	scaffold00999	34839	Bouche_A	62049	C	G	C/G	C/C
sca00665_15816	scaffold00665	15816	Bouche_A	62344	C	A	C/A	C/C
sca02564_45739	scaffold02564	45739	Bouche_A	62851	T	G	T/G	T/T
sca01040_80598	scaffold01040	80598	Bouche_A	63256	T	C	T/C	T/T
sca01793_39317	scaffold01793	39317	Bouche_A	63668	T	A	T/A	T/T
sca06299_25800	scaffold06299	25800	Bouche_A	63668	A	G	A/G	A/A
sca06310_15483	scaffold06310	15483	Bouche_A	65288	A	G	A/G	A/A
sca07214_10537	scaffold07214	10537	Bouche_A	66054	A	G	A/G	A/A
sca01661_34697	scaffold01661	34697	Bouche_A	66622	A	G	A/G	A/A
sca12877_5537	scaffold12877	5537	Bouche_A	67211	G	T	G/T	G/G
sca10493_14413	scaffold10493	14413	Bouche_A	67827	C	G	C/G	C/C
sca18183_6710	scaffold18183	6710	Bouche_A	71539	A	G	A/G	A/A
sca12659_13559	scaffold12659	13559	Bouche_A	71826	G	A	G/A	G/G
sca02033_4761	scaffold02033	4761	Bouche_A	73384	G	A	G/A	G/G
sca18728_5163	scaffold18728	5163	Bouche_A	73384	T	G	T/G	T/T
sca02501_16869	scaffold02501	16869	Bouche_A	74587	C	T	C/T	C/C
sca08190_22774	scaffold08190	22774	Bouche_A	74587	C	T	C/T	C/C
sca10461_13281	scaffold10461	13281	Bouche_A	75318	T	C	T/C	T/T
sca09497_7760	scaffold09497	7760	Bouche_A	77259	C	T	C/T	C/C
sca17143_1639	scaffold17143	1639	Bouche_A	81173	C	T	C/T	C/C
sca03586_1257	scaffold03586	1257	Bouche_A	81427	A	C	A/C	A/A
sca09633_18334	scaffold09633	18334	Bouche_A	82312	C	T	C/T	C/C
sca02226_8425	scaffold02226	8425	Bouche_A	84093	A	C	A/C	A/A
sca13270_2705	scaffold13270	2705	Bouche_A	84765	G	A	G/A	G/G
sca07335_13845	scaffold07335	13845	Bouche_A	86065	T	A	T/A	T/T
sca29273_295	scaffold29273	295	Bouche_A	86861	A	C	A/C	A/A
sca08224_2786	scaffold08224	2786	Bouche_A	89673	A	G	A/G	A/A
sca14933_8837	scaffold14933	8837	Bouche_A	90969	T	A	T/A	T/T
sca03514_47932	scaffold03514	47932	Bouche_A	91283	C	A	C/A	C/C
sca06451_27673	scaffold06451	27673	Bouche_A	91591	C	T	C/T	C/C
sca07559_22445	scaffold07559	22445	Bouche_A	91591	G	A	G/A	G/G
sca09818_15898	scaffold09818	15898	Bouche_A	95.58	C	T	C/T	C/C
sca03107_8963	scaffold03107	8963	Bouche_B	0	A	G	A/G	A/A
sca15019_4440	scaffold15019	4440	Bouche_B	7.3	G	A	G/A	G/G
sca01800_68963	scaffold01800	68963	Bouche_B	9711	C	A	C/A	C/C
sca04711_41122	scaffold04711	41122	Bouche_B	11396	A	G	A/G	A/A
sca02199_42806	scaffold02199	42806	Bouche_B	12.7	G	T	G/T	G/G
sca22984_4614	scaffold22984	4614	Bouche_B	12.7	C	T	C/T	C/C
sca16405_3532	scaffold16405	3532	Bouche_B	12797	G	A	G/A	G/G
sca14734_1125	scaffold14734	1125	Bouche_B	13409	C	T	C/T	C/C
sca12318_7964	scaffold12318	7964	Bouche_B	13831	A	G	A/G	A/A
sca00237_20290	scaffold00237	20290	Bouche_B	14654	C	T	C/T	C/C
sca06385_12110	scaffold06385	12110	Bouche_B	14654	T	C	T/C	T/T
sca10687_15071	scaffold10687	15071	Bouche_B	14664	CATTT	CATTTAAATTT	CATTT/CATTTAAATTT	CATTT/CATTT
sca00574_63251	scaffold00574	63251	Bouche_B	16351	CAAAAAAA	CAAAAAAAA	CAAAAAAA/CAAAAAAAA	CAAAAAAA/CAAAAAAA
sca05524_32527	scaffold05524	32527	Bouche_B	18595	A	T	A/T	A/A
sca04261_9205	scaffold04261	9205	Bouche_B	19647	A	G	A/G	A/A
sca30493_2251	scaffold30493	2251	Bouche_B	20194	T	A	T/A	T/T
sca06169_22595	scaffold06169	22595	Bouche_B	20862	A	T	A/T	A/A
sca01936_31988	scaffold01936	31988	Bouche_B	20885	C	A	C/A	C/C
sca06703_5746	scaffold06703	5746	Bouche_B	20885	G	A	G/A	G/G
sca13563_10384	scaffold13563	10384	Bouche_B	20885	C	A	C/A	C/C
sca07888_18834	scaffold07888	18834	Bouche_B	21393	G	T	G/T	G/G
sca07709_7455	scaffold07709	7455	Bouche_B	21666	T	C	T/C	T/T
sca08112_2603	scaffold08112	2603	Bouche_B	21666	G	A	G/A	G/G
sca12945_5343	scaffold12945	5343	Bouche_B	22284	G	A	G/A	G/G
sca12835_5855	scaffold12835	5855	Bouche_B	22492	G	T	G/T	G/G
sca02272_24673	scaffold02272	24673	Bouche_B	22611	C	A	C/A	C/C
sca00950_37181	scaffold00950	37181	Bouche_B	23282	T	G	T/G	T/T
sca01685_56033	scaffold01685	56033	Bouche_B	23282	T	C	T/C	T/T
sca08859_11268	scaffold08859	11268	Bouche_B	23282	G	T	G/T	G/G
sca10501_11221	scaffold10501	11221	Bouche_B	23282	C	T	C/T	C/C
sca11553_2810	scaffold11553	2810	Bouche_B	23282	C	T	C/T	C/C
sca12490_2315	scaffold12490	2315	Bouche_B	23317	T	C	T/C	T/T
sca05232_12541	scaffold05232	12541	Bouche_B	23.65	G	T	G/T	G/G
sca01097_84507	scaffold01097	84507	Bouche_B	23663	A	C	A/C	A/A
sca01426_33034	scaffold01426	33034	Bouche_B	23672	C	T	C/T	C/C
sca15871_3585	scaffold15871	3585	Bouche_B	23.68	C	T	C/T	C/C
sca02740_3593	scaffold02740	3593	Bouche_B	24198	A	G	A/G	A/A
sca04055_39439	scaffold04055	39439	Bouche_B	24202	T	C	T/C	T/T
sca06015_22772	scaffold06015	22772	Bouche_B	24202	A	G	A/G	A/A
sca11861_3403	scaffold11861	3403	Bouche_B	24202	T	A	T/A	T/T
sca05663_13894	scaffold05663	13894	Bouche_B	24499	G	A	G/A	G/G
sca08339_18356	scaffold08339	18356	Bouche_B	24761	A	C	A/C	A/A
sca10454_6007	scaffold10454	6007	Bouche_B	24999	T	G	T/G	T/T
sca02569_33983	scaffold02569	33983	Bouche_B	25003	G	A	G/A	G/G
sca02980_13718	scaffold02980	13718	Bouche_B	25003	G	T	G/T	G/G
sca04854_27296	scaffold04854	27296	Bouche_B	25003	A	C	A/C	A/A
sca05216_35997	scaffold05216	35997	Bouche_B	25003	G	A	G/A	G/G
sca05897_15753	scaffold05897	15753	Bouche_B	25003	A	T	A/T	A/A
sca09269_5059	scaffold09269	5059	Bouche_B	25003	C	T	C/T	C/C
sca09601_19152	scaffold09601	19152	Bouche_B	25003	A	G	A/G	A/A
sca20858_3785	scaffold20858	3785	Bouche_B	25003	A	G	A/G	A/A
sca07113_7823	scaffold07113	7823	Bouche_B	25008	G	T	G/T	G/G
sca01510_17635	scaffold01510	17635	Bouche_B	25258	G	T	G/T	G/G
sca02912_20980	scaffold02912	20980	Bouche_B	25395	G	T	G/T	G/G
sca03267_6742	scaffold03267	6742	Bouche_B	25395	G	A	G/A	G/G
sca02182_40459	scaffold02182	40459	Bouche_B	25402	C	T	C/T	C/C
sca02123_19102	scaffold02123	19102	Bouche_B	25408	C	T	C/T	C/C
sca06259_19529	scaffold06259	19529	Bouche_B	25838	T	C	T/C	T/T
sca05703_8667	scaffold05703	8667	Bouche_B	26033	G	A	G/A	G/G
sca01945_7464	scaffold01945	7464	Bouche_B	26038	A	T	A/T	A/A
sca11280_6889	scaffold11280	6889	Bouche_B	26038	T	C	T/C	T/T
sca00916_20769	scaffold00916	20769	Bouche_B	26375	T	C	T/C	T/T
sca00096_147184	scaffold00096	147184	Bouche_B	26607	G	A	G/A	G/G
sca10990_7207	scaffold10990	7207	Bouche_B	26607	C	A	C/A	C/C
sca09036_2522	scaffold09036	2522	Bouche_B	27072	T	C	T/C	T/T
sca00748_18758	scaffold00748	18758	Bouche_B	27257	G	A	G/A	G/G
sca00588_6976	scaffold00588	6976	Bouche_B	27413	G	A	G/A	G/G
sca00655_58657	scaffold00655	58657	Bouche_B	27413	G	A	G/A	G/G
sca01162_35079	scaffold01162	35079	Bouche_B	27413	A	G	A/G	A/A
sca01572_71880	scaffold01572	71880	Bouche_B	27413	G	A	G/A	G/G
sca02892_22427	scaffold02892	22427	Bouche_B	27413	C	T	C/T	C/C
sca02930_12555	scaffold02930	12555	Bouche_B	27413	G	A	G/A	G/G
sca03814_7582	scaffold03814	7582	Bouche_B	27413	A	G	A/G	A/A
sca08367_18298	scaffold08367	18298	Bouche_B	27413	A	T	A/T	A/A
sca12946_6192	scaffold12946	6192	Bouche_B	27413	C	A	C/A	C/C
sca00188_50151	scaffold00188	50151	Bouche_B	27801	T	A	T/A	T/T
sca00398_103799	scaffold00398	103799	Bouche_B	27806	T	C	T/C	T/T
sca00107_45940	scaffold00107	45940	Bouche_B	27808	G	C	G/C	G/G
sca00230_65462	scaffold00230	65462	Bouche_B	27808	A	C	A/C	A/A
sca00382_115943	scaffold00382	115943	Bouche_B	27808	C	T	C/T	C/C
sca00504_57732	scaffold00504	57732	Bouche_B	27808	T	A	T/A	T/T
sca00767_25629	scaffold00767	25629	Bouche_B	27808	A	C	A/C	A/A
sca01446_57876	scaffold01446	57876	Bouche_B	27808	A	T	A/T	A/A
sca01599_23278	scaffold01599	23278	Bouche_B	27808	T	C	T/C	T/T
sca02979_50133	scaffold02979	50133	Bouche_B	27808	G	A	G/A	G/G
sca03198_43044	scaffold03198	43044	Bouche_B	27808	T	C	T/C	T/T
sca03684_44804	scaffold03684	44804	Bouche_B	27808	C	A	C/A	C/C
sca05371_26710	scaffold05371	26710	Bouche_B	27808	T	C	T/C	T/T
sca05476_12521	scaffold05476	12521	Bouche_B	27808	A	C	A/C	A/A
sca08009_12189	scaffold08009	12189	Bouche_B	27808	T	C	T/C	T/T
sca08237_19841	scaffold08237	19841	Bouche_B	27808	C	T	C/T	C/C
sca12007_744	scaffold12007	744	Bouche_B	27808	T	G	T/G	T/T
sca14012_6948	scaffold14012	6948	Bouche_B	27808	A	C	A/C	A/A
sca15318_3605	scaffold15318	3605	Bouche_B	27808	C	A	C/A	C/C
sca02702_56406	scaffold02702	56406	Bouche_B	27819	A	T	A/T	A/A
sca01821_33914	scaffold01821	33914	Bouche_B	27962	G	T	G/T	G/G
sca04811_13787	scaffold04811	13787	Bouche_B	28008	A	C	A/C	A/A
sca02524_26128	scaffold02524	26128	Bouche_B	28128	C	T	C/T	C/C
sca00156_87567	scaffold00156	87567	Bouche_B	28353	A	G	A/G	A/A
sca01240_58435	scaffold01240	58435	Bouche_B	28353	G	A	G/A	G/G
sca02866_50193	scaffold02866	50193	Bouche_B	28353	A	T	A/T	A/A
sca02149_33967	scaffold02149	33967	Bouche_B	28501	G	A	G/A	G/G
sca00524_49542	scaffold00524	49542	Bouche_B	28569	G	A	G/A	G/G
sca02905_32358	scaffold02905	32358	Bouche_B	28607	A	G	A/G	A/A
sca01366_47171	scaffold01366	47171	Bouche_B	28787	C	T	C/T	C/C
sca05555_5852	scaffold05555	5852	Bouche_B	29.04	T	A	T/A	T/T
sca01960_50186	scaffold01960	50186	Bouche_B	29043	T	C	T/C	T/T
sca02460_12246	scaffold02460	12246	Bouche_B	29043	G	T	G/T	G/G
sca06130_12968	scaffold06130	12968	Bouche_B	29043	A	G	A/G	A/A
sca00723_79473	scaffold00723	79473	Bouche_B	29238	A	G	A/G	A/A
sca04564_8017	scaffold04564	8017	Bouche_B	29592	C	T	C/T	C/C
sca05984_29931	scaffold05984	29931	Bouche_B	29592	A	G	A/G	A/A
sca06568_27327	scaffold06568	27327	Bouche_B	29592	G	A	G/A	G/G
sca01149_31911	scaffold01149	31911	Bouche_B	29613	C	A	C/A	C/C
sca06489_7544	scaffold06489	7544	Bouche_B	29849	C	A	C/A	C/C
sca00159_72513	scaffold00159	72513	Bouche_B	30271	T	C	T/C	T/T
sca02983_11348	scaffold02983	11348	Bouche_B	30798	A	C	A/C	A/A
sca03881_9971	scaffold03881	9971	Bouche_B	30798	A	T	A/T	A/A
sca14516_7585	scaffold14516	7585	Bouche_B	30798	C	T	C/T	C/C
sca00374_40149	scaffold00374	40149	Bouche_B	31258	A	T	A/T	A/A
sca00644_93129	scaffold00644	93129	Bouche_B	31258	C	T	C/T	C/C
sca03306_22762	scaffold03306	22762	Bouche_B	31258	T	A	T/A	T/T
sca00118_97262	scaffold00118	97262	Bouche_B	31906	A	G	A/G	A/A
sca00567_40386	scaffold00567	40386	Bouche_B	32429	G	A	G/A	G/G
sca01254_73233	scaffold01254	73233	Bouche_B	32429	G	A	G/A	G/G
sca01725_63632	scaffold01725	63632	Bouche_B	32429	C	T	C/T	C/C
sca02088_54753	scaffold02088	54753	Bouche_B	32429	G	A	G/A	G/G
sca03096_692	scaffold03096	692	Bouche_B	32429	A	T	A/T	A/A
sca05647_787	scaffold05647	787	Bouche_B	32429	G	C	G/C	G/G
sca05721_10973	scaffold05721	10973	Bouche_B	32429	G	C	G/C	G/G
sca06637_12917	scaffold06637	12917	Bouche_B	32429	A	G	A/G	A/A
sca09913_6678	scaffold09913	6678	Bouche_B	32429	C	T	C/T	C/C
sca02597_52658	scaffold02597	52658	Bouche_B	32651	C	A	C/A	C/C
sca00027_68113	scaffold00027	68113	Bouche_B	33064	T	C	T/C	T/T
sca00706_98466	scaffold00706	98466	Bouche_B	33064	CTA	CTAACAAGTA	CTA/CTAACAAGTA	CTA/CTA
sca00856_31864	scaffold00856	31864	Bouche_B	33064	A	G	A/G	A/A
sca01062_84247	scaffold01062	84247	Bouche_B	33064	A	G	A/G	A/A
sca03475_7913	scaffold03475	7913	Bouche_B	33064	T	C	T/C	T/T
sca05281_34292	scaffold05281	34292	Bouche_B	33064	G	T	G/T	G/G
sca06993_6709	scaffold06993	6709	Bouche_B	33064	G	T	G/T	G/G
sca01143_53009	scaffold01143	53009	Bouche_B	33547	C	G	C/G	C/C
sca06390_294	scaffold06390	294	Bouche_B	33547	C	A	C/A	C/C
sca12564_10948	scaffold12564	10948	Bouche_B	33547	T	C	T/C	T/T
sca00287_60291	scaffold00287	60291	Bouche_B	34224	A	G	A/G	A/A
sca03914_19040	scaffold03914	19040	Bouche_B	34224	A	G	A/G	A/A
sca04211_15483	scaffold04211	15483	Bouche_B	34224	A	T	A/T	A/A
sca07304_2413	scaffold07304	2413	Bouche_B	34224	T	C	T/C	T/T
sca16486_1657	scaffold16486	1657	Bouche_B	34224	C	A	C/A	C/C
sca00745_4430	scaffold00745	4430	Bouche_B	34238	T	A	T/A	T/T
sca00198_5164	scaffold00198	5164	Bouche_B	35653	G	A	G/A	G/G
sca00244_66719	scaffold00244	66719	Bouche_B	35653	C	G	C/G	C/C
sca00301_107237	scaffold00301	107237	Bouche_B	35653	G	A	G/A	G/G
sca00772_38211	scaffold00772	38211	Bouche_B	35653	CA	CAA	CA/CAA	CA/CA
sca01480_22293	scaffold01480	22293	Bouche_B	35653	T	C	T/C	T/T
sca01935_20934	scaffold01935	20934	Bouche_B	35653	G	A	G/A	G/G
sca02144_42555	scaffold02144	42555	Bouche_B	35653	G	A	G/A	G/G
sca02766_10331	scaffold02766	10331	Bouche_B	35653	T	C	T/C	T/T
sca03892_24669	scaffold03892	24669	Bouche_B	35653	G	A	G/A	G/G
sca04445_19996	scaffold04445	19996	Bouche_B	35653	C	T	C/T	C/C
sca04831_14962	scaffold04831	14962	Bouche_B	35653	G	A	G/A	G/G
sca09097_7606	scaffold09097	7606	Bouche_B	35653	G	A	G/A	G/G
sca09208_21937	scaffold09208	21937	Bouche_B	35653	C	G	C/G	C/C
sca10244_7021	scaffold10244	7021	Bouche_B	35653	C	T	C/T	C/C
sca10776_3455	scaffold10776	3455	Bouche_B	35653	A	T	A/T	A/A
sca16687_3945	scaffold16687	3945	Bouche_B	35653	T	G	T/G	T/T
sca00606_83963	scaffold00606	83963	Bouche_B	35663	G	A	G/A	G/G
sca06189_22572	scaffold06189	22572	Bouche_B	35951	A	G	A/G	A/A
sca00662_71806	scaffold00662	71806	Bouche_B	36378	G	T	G/T	G/G
sca01063_30089	scaffold01063	30089	Bouche_B	36378	A	G	A/G	A/A
sca01494_6842	scaffold01494	6842	Bouche_B	36378	G	C	G/C	G/G
sca02334_48245	scaffold02334	48245	Bouche_B	36378	C	T	C/T	C/C
sca03928_9620	scaffold03928	9620	Bouche_B	36378	G	A	G/A	G/G
sca07365_20338	scaffold07365	20338	Bouche_B	36378	C	G	C/G	C/C
sca08404_5365	scaffold08404	5365	Bouche_B	36378	T	C	T/C	T/T
sca03038_21750	scaffold03038	21750	Bouche_B	36502	T	G	T/G	T/T
sca07261_14469	scaffold07261	14469	Bouche_B	36889	G	A	G/A	G/G
sca00251_19774	scaffold00251	19774	Bouche_B	38033	G	A	G/A	G/G
sca01116_78517	scaffold01116	78517	Bouche_B	38033	A	G	A/G	A/A
sca01565_4612	scaffold01565	4612	Bouche_B	38033	T	C	T/C	T/T
sca02526_15918	scaffold02526	15918	Bouche_B	38033	A	T	A/T	A/A
sca02910_25074	scaffold02910	25074	Bouche_B	38033	C	T	C/T	C/C
sca03541_7352	scaffold03541	7352	Bouche_B	38033	T	C	T/C	T/T
sca04058_23794	scaffold04058	23794	Bouche_B	38033	T	C	T/C	T/T
sca06452_15805	scaffold06452	15805	Bouche_B	38033	T	G	T/G	T/T
sca06512_13547	scaffold06512	13547	Bouche_B	38033	G	T	G/T	G/G
sca11061_24716	scaffold11061	24716	Bouche_B	38033	T	A	T/A	T/T
sca15397_2029	scaffold15397	2029	Bouche_B	38033	T	C	T/C	T/T
sca06095_22893	scaffold06095	22893	Bouche_B	38047	T	A	T/A	T/T
sca13654_1732	scaffold13654	1732	Bouche_B	38066	G	A	G/A	G/G
sca20304_4256	scaffold20304	4256	Bouche_B	38078	G	A	G/A	G/G
sca12769_14188	scaffold12769	14188	Bouche_B	38085	C	T	C/T	C/C
sca05591_17613	scaffold05591	17613	Bouche_B	38331	C	T	C/T	C/C
sca07352_19411	scaffold07352	19411	Bouche_B	38442	C	T	C/T	C/C
sca02225_32757	scaffold02225	32757	Bouche_B	38562	G	A	G/A	G/G
sca14165_9375	scaffold14165	9375	Bouche_B	38562	C	A	C/A	C/C
sca00401_131397	scaffold00401	131397	Bouche_B	39284	C	T	C/T	C/C
sca03191_22109	scaffold03191	22109	Bouche_B	39752	T	A	T/A	T/T
sca03428_41026	scaffold03428	41026	Bouche_B	39752	G	A	G/A	G/G
sca05179_7674	scaffold05179	7674	Bouche_B	39967	G	T	G/T	G/G
sca02981_6934	scaffold02981	6934	Bouche_B	41284	A	C	A/C	A/A
sca05045_19155	scaffold05045	19155	Bouche_B	41284	T	C	T/C	T/T
sca06234_3194	scaffold06234	3194	Bouche_B	41284	A	C	A/C	A/A
sca19238_3157	scaffold19238	3157	Bouche_B	42279	T	G	T/G	T/T
sca21372_2462	scaffold21372	2462	Bouche_B	45532	A	G	A/G	A/A
sca00463_117859	scaffold00463	117859	Bouche_B	46669	T	A	T/A	T/T
sca00935_49802	scaffold00935	49802	Bouche_B	46669	A	T	A/T	A/A
sca22701_5000	scaffold22701	5000	Bouche_B	47167	A	G	A/G	A/A
sca02218_26541	scaffold02218	26541	Bouche_B	47542	A	T	A/T	A/A
sca03031_6236	scaffold03031	6236	Bouche_B	48792	C	T	C/T	C/C
sca02788_14115	scaffold02788	14115	Bouche_B	49209	C	A	C/A	C/C
sca09389_7939	scaffold09389	7939	Bouche_B	50143	A	G	A/G	A/A
sca10840_14526	scaffold10840	14526	Bouche_B	50143	A	T	A/T	A/A
sca10935_9696	scaffold10935	9696	Bouche_B	50143	A	G	A/G	A/A
sca07316_17520	scaffold07316	17520	Bouche_B	50549	A	T	A/T	A/A
sca03525_4244	scaffold03525	4244	Bouche_B	50668	C	T	C/T	C/C
sca11807_4477	scaffold11807	4477	Bouche_B	52831	T	G	T/G	T/T
sca14330_6886	scaffold14330	6886	Bouche_B	53641	T	C	T/C	T/T
sca04656_11865	scaffold04656	11865	Bouche_B	54786	T	G	T/G	T/T
sca12049_8103	scaffold12049	8103	Bouche_B	55524	T	C	T/C	T/T
sca01727_24721	scaffold01727	24721	Bouche_B	57575	T	C	T/C	T/T
sca05140_9611	scaffold05140	9611	Bouche_B	58034	A	G	A/G	A/A
sca20015_3882	scaffold20015	3882	Bouche_B	58034	A	G	A/G	A/A
sca12592_14546	scaffold12592	14546	Bouche_B	59207	G	T	G/T	G/G
sca08119_17408	scaffold08119	17408	Bouche_B	59574	A	G	A/G	A/A
sca13841_3282	scaffold13841	3282	Bouche_B	59.67	T	C	T/C	T/T
sca00729_74496	scaffold00729	74496	Bouche_B	59685	G	A	G/A	G/G
sca13540_8168	scaffold13540	8168	Bouche_B	59935	A	G	A/G	A/A
sca04084_40828	scaffold04084	40828	Bouche_C	0	T	G	T/G	T/T
sca01436_33266	scaffold01436	33266	Bouche_C	0.556	A	G	A/G	A/A
sca06147_2712	scaffold06147	2712	Bouche_C	0.647	G	C	G/C	G/G
sca24977_1908	scaffold24977	1908	Bouche_C	0.647	T	A	T/A	T/T
sca02946_12916	scaffold02946	12916	Bouche_C	1.52	A	G	A/G	A/A
sca02276_8709	scaffold02276	8709	Bouche_C	2189	G	T	G/T	G/G
sca24686_942	scaffold24686	942	Bouche_C	3927	T	A	T/A	T/T
sca21950_6016	scaffold21950	6016	Bouche_C	4361	A	G	A/G	A/A
sca08908_10920	scaffold08908	10920	Bouche_C	8186	A	C	A/C	A/A
sca08561_9333	scaffold08561	9333	Bouche_C	8445	A	G	A/G	A/A
sca24211_670	scaffold24211	670	Bouche_C	10.3	G	A	G/A	G/G
sca31473_2635	scaffold31473	2635	Bouche_C	11053	T	A	T/A	T/T
sca01853_65913	scaffold01853	65913	Bouche_C	11752	T	A	T/A	T/T
sca12694_14125	scaffold12694	14125	Bouche_C	16054	G	A	G/A	G/G
sca06818_7914	scaffold06818	7914	Bouche_C	17419	C	A	C/A	C/C
sca10686_1259	scaffold10686	1259	Bouche_C	19049	G	T	G/T	G/G
sca15955_3235	scaffold15955	3235	Bouche_C	19049	G	A	G/A	G/G
sca01517_46632	scaffold01517	46632	Bouche_C	19109	A	C	A/C	A/A
sca05105_4830	scaffold05105	4830	Bouche_C	19109	T	A	T/A	T/T
sca05466_25305	scaffold05466	25305	Bouche_C	19109	G	A	G/A	G/G
sca12854_9570	scaffold12854	9570	Bouche_C	19575	C	T	C/T	C/C
sca02321_28908	scaffold02321	28908	Bouche_C	20632	T	C	T/C	T/T
sca19365_6774	scaffold19365	6774	Bouche_C	21806	G	C	G/C	G/G
sca03419_42061	scaffold03419	42061	Bouche_C	22391	C	T	C/T	C/C
sca01245_82803	scaffold01245	82803	Bouche_C	22627	C	A	C/A	C/C
sca00385_122479	scaffold00385	122479	Bouche_C	22844	C	T	C/T	C/C
sca00108_34172	scaffold00108	34172	Bouche_C	23153	G	A	G/A	G/G
sca03053_37995	scaffold03053	37995	Bouche_C	23448	G	A	G/A	G/G
sca00350_116084	scaffold00350	116084	Bouche_C	23638	T	G	T/G	T/T
sca00479_73026	scaffold00479	73026	Bouche_C	23638	G	A	G/A	G/G
sca01377_1686	scaffold01377	1686	Bouche_C	24157	G	A	G/A	G/G
sca01756_3942	scaffold01756	3942	Bouche_C	24397	C	T	C/T	C/C
sca00639_106556	scaffold00639	106556	Bouche_C	24941	G	A	G/A	G/G
sca06611_16842	scaffold06611	16842	Bouche_C	25623	T	A	T/A	T/T
sca00016_230680	scaffold00016	230680	Bouche_C	25946	T	A	T/A	T/T
sca07176_13880	scaffold07176	13880	Bouche_C	26222	A	T	A/T	A/A
sca02925_40885	scaffold02925	40885	Bouche_C	26228	T	C	T/C	T/T
sca00556_31201	scaffold00556	31201	Bouche_C	26684	A	C	A/C	A/A
sca00609_23981	scaffold00609	23981	Bouche_C	26684	C	G	C/G	C/C
sca03847_26868	scaffold03847	26868	Bouche_C	26859	A	G	A/G	A/A
sca08375_22267	scaffold08375	22267	Bouche_C	27173	G	A	G/A	G/G
sca00264_38492	scaffold00264	38492	Bouche_C	27386	G	A	G/A	G/G
sca04829_8705	scaffold04829	8705	Bouche_C	27519	T	G	T/G	T/T
sca13138_6024	scaffold13138	6024	Bouche_C	27519	G	C	G/C	G/G
sca04014_27362	scaffold04014	27362	Bouche_C	27653	A	T	A/T	A/A
sca00891_20007	scaffold00891	20007	Bouche_C	27725	T	G	T/G	T/T
sca00679_87460	scaffold00679	87460	Bouche_C	28377	C	T	C/T	C/C
sca01094_52211	scaffold01094	52211	Bouche_C	28711	A	G	A/G	A/A
sca00969_44329	scaffold00969	44329	Bouche_C	29195	C	A	C/A	C/C
sca02928_30480	scaffold02928	30480	Bouche_C	29594	C	G	C/G	C/C
sca04446_23564	scaffold04446	23564	Bouche_C	29814	A	G	A/G	A/A
sca08665_6348	scaffold08665	6348	Bouche_C	29814	A	G	A/G	A/A
sca11069_4358	scaffold11069	4358	Bouche_C	29814	T	G	T/G	T/T
sca00168_50051	scaffold00168	50051	Bouche_C	29841	T	C	T/C	T/T
sca08189_17456	scaffold08189	17456	Bouche_C	29841	A	G	A/G	A/A
sca00353_86849	scaffold00353	86849	Bouche_C	30114	A	G	A/G	A/A
sca00872_19436	scaffold00872	19436	Bouche_C	30.35	T	C	T/C	T/T
sca00152_78726	scaffold00152	78726	Bouche_C	30374	A	G	A/G	A/A
sca00953_20549	scaffold00953	20549	Bouche_C	30374	A	C	A/C	A/A
sca01751_14180	scaffold01751	14180	Bouche_C	30374	C	T	C/T	C/C
sca02314_28073	scaffold02314	28073	Bouche_C	30374	T	A	T/A	T/T
sca02862_14608	scaffold02862	14608	Bouche_C	30374	C	A	C/A	C/C
sca05054_6952	scaffold05054	6952	Bouche_C	30403	T	G	T/G	T/T
sca00333_71423	scaffold00333	71423	Bouche_C	30478	AGGAGGGCT	A	AGGAGGGCT/A	AGGAGGGCT/AGGAGGGCT
sca00821_44702	scaffold00821	44702	Bouche_C	30.69	G	A	G/A	G/G
sca14764_8954	scaffold14764	8954	Bouche_C	30835	C	T	C/T	C/C
sca03357_40566	scaffold03357	40566	Bouche_C	30953	T	C	T/C	T/T
sca09907_15627	scaffold09907	15627	Bouche_C	30953	G	A	G/A	G/G
sca16052_9660	scaffold16052	9660	Bouche_C	30953	T	C	T/C	T/T
sca07003_25809	scaffold07003	25809	Bouche_C	31055	G	A	G/A	G/G
sca02626_51845	scaffold02626	51845	Bouche_C	31213	A	T	A/T	A/A
sca00523_4445	scaffold00523	4445	Bouche_C	31459	A	G	A/G	A/A
sca02522_30682	scaffold02522	30682	Bouche_C	31459	G	T	G/T	G/G
sca03399_21740	scaffold03399	21740	Bouche_C	31716	A	G	A/G	A/A
sca01156_41221	scaffold01156	41221	Bouche_C	32.07	T	A	T/A	T/T
sca06850_14701	scaffold06850	14701	Bouche_C	32.07	A	G	A/G	A/A
sca00175_50655	scaffold00175	50655	Bouche_C	32327	T	C	T/C	T/T
sca00292_41599	scaffold00292	41599	Bouche_C	32327	T	A	T/A	T/T
sca00746_81201	scaffold00746	81201	Bouche_C	32327	C	T	C/T	C/C
sca01346_24749	scaffold01346	24749	Bouche_C	32347	G	A	G/A	G/G
sca01152_27014	scaffold01152	27014	Bouche_C	33348	A	T	A/T	A/A
sca04623_21008	scaffold04623	21008	Bouche_C	34641	A	G	A/G	A/A
sca00700_19926	scaffold00700	19926	Bouche_C	34802	G	A	G/A	G/G
sca02850_15682	scaffold02850	15682	Bouche_C	34827	G	A	G/A	G/G
sca01222_64291	scaffold01222	64291	Bouche_C	35085	T	C	T/C	T/T
sca00075_96619	scaffold00075	96619	Bouche_C	35415	T	A	T/A	T/T
sca00180_85898	scaffold00180	85898	Bouche_C	35415	C	T	C/T	C/C
sca00827_95959	scaffold00827	95959	Bouche_C	35415	T	C	T/C	T/T
sca00836_89735	scaffold00836	89735	Bouche_C	35415	A	C	A/C	A/A
sca00838_29304	scaffold00838	29304	Bouche_C	35415	G	T	G/T	G/G
sca00971_39358	scaffold00971	39358	Bouche_C	35415	C	A	C/A	C/C
sca01032_85353	scaffold01032	85353	Bouche_C	35415	C	T	C/T	C/C
sca03971_10089	scaffold03971	10089	Bouche_C	35415	C	A	C/A	C/C
sca04597_23893	scaffold04597	23893	Bouche_C	35415	G	T	G/T	G/G
sca05395_29481	scaffold05395	29481	Bouche_C	35415	A	C	A/C	A/A
sca05455_18668	scaffold05455	18668	Bouche_C	35432	T	C	T/C	T/T
sca00140_84534	scaffold00140	84534	Bouche_C	35482	A	G	A/G	A/A
sca00050_151872	scaffold00050	151872	Bouche_C	35557	C	T	C/T	C/C
sca00049_9093	scaffold00049	9093	Bouche_C	35636	CTA	CA	CTA/CA	CTA/CTA
sca02613_10976	scaffold02613	10976	Bouche_C	36048	G	A	G/A	G/G
sca01036_88077	scaffold01036	88077	Bouche_C	36174	C	T	C/T	C/C
sca01078_15208	scaffold01078	15208	Bouche_C	36174	C	G	C/G	C/C
sca02759_3346	scaffold02759	3346	Bouche_C	36174	T	A	T/A	T/T
sca03580_46731	scaffold03580	46731	Bouche_C	36174	G	A	G/A	G/G
sca09821_15106	scaffold09821	15106	Bouche_C	36174	A	C	A/C	A/A
sca00423_7087	scaffold00423	7087	Bouche_C	36454	C	T	C/T	C/C
sca00668_18074	scaffold00668	18074	Bouche_C	36454	C	T	C/T	C/C
sca01867_32428	scaffold01867	32428	Bouche_C	36454	T	A	T/A	T/T
sca06268_22942	scaffold06268	22942	Bouche_C	36454	G	A	G/A	G/G
sca06450_24423	scaffold06450	24423	Bouche_C	36454	G	A	G/A	G/G
sca07563_22215	scaffold07563	22215	Bouche_C	36454	A	G	A/G	A/A
sca04165_23851	scaffold04165	23851	Bouche_C	36652	G	A	G/A	G/G
sca00907_67523	scaffold00907	67523	Bouche_C	36899	G	A	G/A	G/G
sca02007_38816	scaffold02007	38816	Bouche_C	37067	G	A	G/A	G/G
sca00209_10575	scaffold00209	10575	Bouche_C	37198	C	T	C/T	C/C
sca01558_48015	scaffold01558	48015	Bouche_C	37.2	A	T	A/T	A/A
sca00052_102728	scaffold00052	102728	Bouche_C	37201	G	A	G/A	G/G
sca00407_25012	scaffold00407	25012	Bouche_C	37201	T	A	T/A	T/T
sca00596_105798	scaffold00596	105798	Bouche_C	37201	T	C	T/C	T/T
sca00603_55932	scaffold00603	55932	Bouche_C	37201	A	G	A/G	A/A
sca01333_53008	scaffold01333	53008	Bouche_C	37201	C	T	C/T	C/C
sca01753_18031	scaffold01753	18031	Bouche_C	37201	T	G	T/G	T/T
sca01998_38720	scaffold01998	38720	Bouche_C	37201	G	A	G/A	G/G
sca02212_30459	scaffold02212	30459	Bouche_C	37201	G	A	G/A	G/G
sca02537_3678	scaffold02537	3678	Bouche_C	37201	T	G	T/G	T/T
sca03879_39442	scaffold03879	39442	Bouche_C	37201	G	T	G/T	G/G
sca05753_17769	scaffold05753	17769	Bouche_C	37201	C	A	C/A	C/C
sca06545_18088	scaffold06545	18088	Bouche_C	37201	C	G	C/G	C/C
sca11388_16469	scaffold11388	16469	Bouche_C	37201	GTCAGCATCAGCATC	GTCAGCATCAGCATCAGCATC	GTCAGCATCAGCATC/GTCAGCATCAGCATCAGCATC	GTCAGCATCAGCATC/GTCAGCATCAGCATC
sca14781_3508	scaffold14781	3508	Bouche_C	37201	C	T	C/T	C/C
sca16157_4438	scaffold16157	4438	Bouche_C	37203	G	A	G/A	G/G
sca01812_39359	scaffold01812	39359	Bouche_C	37233	G	A	G/A	G/G
sca02106_61289	scaffold02106	61289	Bouche_C	37.34	G	C	G/C	G/G
sca00243_102889	scaffold00243	102889	Bouche_C	37536	T	G	T/G	T/T
sca00263_49085	scaffold00263	49085	Bouche_C	37708	T	G	T/G	T/T
sca00458_832	scaffold00458	832	Bouche_C	37708	T	C	T/C	T/T
sca07053_4071	scaffold07053	4071	Bouche_C	37708	T	A	T/A	T/T
sca01461_76980	scaffold01461	76980	Bouche_C	37765	A	G	A/G	A/A
sca00023_179067	scaffold00023	179067	Bouche_C	38019	T	G	T/G	T/T
sca00361_99500	scaffold00361	99500	Bouche_C	38019	C	T	C/T	C/C
sca00500_79634	scaffold00500	79634	Bouche_C	38019	A	G	A/G	A/A
sca00712_67540	scaffold00712	67540	Bouche_C	38019	A	G	A/G	A/A
sca01004_17952	scaffold01004	17952	Bouche_C	38019	G	A	G/A	G/G
sca01828_36179	scaffold01828	36179	Bouche_C	38019	T	A	T/A	T/T
sca03557_46303	scaffold03557	46303	Bouche_C	38019	T	C	T/C	T/T
sca09823_6520	scaffold09823	6520	Bouche_C	38019	A	G	A/G	A/A
sca17005_3375	scaffold17005	3375	Bouche_C	38019	G	A	G/A	G/G
sca02211_54008	scaffold02211	54008	Bouche_C	38255	C	T	C/T	C/C
sca03834_26972	scaffold03834	26972	Bouche_C	38482	T	G	T/G	T/T
sca00033_19514	scaffold00033	19514	Bouche_C	38642	C	G	C/G	C/C
sca00245_40884	scaffold00245	40884	Bouche_C	38642	C	T	C/T	C/C
sca00249_38524	scaffold00249	38524	Bouche_C	38642	A	G	A/G	A/A
sca01234_24742	scaffold01234	24742	Bouche_C	38642	A	C	A/C	A/A
sca02345_27531	scaffold02345	27531	Bouche_C	38642	G	A	G/A	G/G
sca03483_8155	scaffold03483	8155	Bouche_C	38642	A	G	A/G	A/A
sca03543_24139	scaffold03543	24139	Bouche_C	38642	A	C	A/C	A/A
sca09627_12000	scaffold09627	12000	Bouche_C	38642	C	T	C/T	C/C
sca00076_170904	scaffold00076	170904	Bouche_C	39075	A	G	A/G	A/A
sca05592_32337	scaffold05592	32337	Bouche_C	39375	G	A	G/A	G/G
sca05742_29734	scaffold05742	29734	Bouche_C	40466	C	T	C/T	C/C
sca00369_5078	scaffold00369	5078	Bouche_C	41046	C	T	C/T	C/C
sca18152_6646	scaffold18152	6646	Bouche_C	42464	G	A	G/A	G/G
sca04895_23170	scaffold04895	23170	Bouche_C	42.72	A	T	A/T	A/A
sca18965_5939	scaffold18965	5939	Bouche_C	43464	C	T	C/T	C/C
sca05593_25328	scaffold05593	25328	Bouche_C	43774	C	T	C/T	C/C
sca00623_20694	scaffold00623	20694	Bouche_C	45672	C	A	C/A	C/C
sca05323_26472	scaffold05323	26472	Bouche_C	46829	T	G	T/G	T/T
sca31719_1241	scaffold31719	1241	Bouche_C	47781	A	G	A/G	A/A
sca01948_13129	scaffold01948	13129	Bouche_C	48974	A	T	A/T	A/A
sca13672_6551	scaffold13672	6551	Bouche_C	48974	A	G	A/G	A/A
sca06053_17244	scaffold06053	17244	Bouche_C	49033	A	G	A/G	A/A
sca00167_128154	scaffold00167	128154	Bouche_C	49.04	A	G	A/G	A/A
sca03600_39085	scaffold03600	39085	Bouche_C	49943	C	A	C/A	C/C
sca05501_25423	scaffold05501	25423	Bouche_C	50576	A	C	A/C	A/A
sca00280_4214	scaffold00280	4214	Bouche_C	51552	A	G	A/G	A/A
sca07400_23431	scaffold07400	23431	Bouche_C	55168	A	C	A/C	A/A
sca01051_17960	scaffold01051	17960	Bouche_C	57068	T	A	T/A	T/T
sca03269_25080	scaffold03269	25080	Bouche_C	63232	T	C	T/C	T/T
sca02260_9555	scaffold02260	9555	Bouche_C	63307	A	G	A/G	A/A
sca14955_7081	scaffold14955	7081	Bouche_D	0	T	C	T/C	T/T
sca00111_52996	scaffold00111	52996	Bouche_D	0.019	G	A	G/A	G/G
sca01232_38879	scaffold01232	38879	Bouche_D	0.019	G	A	G/A	G/G
sca07294_27007	scaffold07294	27007	Bouche_D	0.019	T	C	T/C	T/T
sca02043_49450	scaffold02043	49450	Bouche_D	0.946	T	A	T/A	T/T
sca09774_18024	scaffold09774	18024	Bouche_D	2.24	C	G	C/G	C/C
sca09372_11656	scaffold09372	11656	Bouche_D	2723	T	C	T/C	T/T
sca41227_316	scaffold41227	316	Bouche_D	6673	C	T	C/T	C/C
sca01588_4402	scaffold01588	4402	Bouche_D	6727	C	G	C/G	C/C
sca03968_7385	scaffold03968	7385	Bouche_D	6727	C	T	C/T	C/C
sca03524_28558	scaffold03524	28558	Bouche_D	15837	G	C	G/C	G/G
sca00704_76863	scaffold00704	76863	Bouche_D	19591	A	G	A/G	A/A
sca33224_859	scaffold33224	859	Bouche_D	21702	T	C	T/C	T/T
sca01305_63357	scaffold01305	63357	Bouche_D	22833	G	A	G/A	G/G
sca02360_21609	scaffold02360	21609	Bouche_D	24451	G	A	G/A	G/G
sca01830_23375	scaffold01830	23375	Bouche_D	25.12	A	T	A/T	A/A
sca00106_34472	scaffold00106	34472	Bouche_D	27.07	T	A	T/A	T/T
sca02508_29240	scaffold02508	29240	Bouche_D	27918	G	A	G/A	G/G
sca06565_16107	scaffold06565	16107	Bouche_D	28623	C	T	C/T	C/C
sca01260_7763	scaffold01260	7763	Bouche_D	28791	G	C	G/C	G/G
sca02078_1228	scaffold02078	1228	Bouche_D	28791	G	A	G/A	G/G
sca03964_44869	scaffold03964	44869	Bouche_D	28791	G	C	G/C	G/G
sca20300_2940	scaffold20300	2940	Bouche_D	28791	A	G	A/G	A/A
sca00833_13680	scaffold00833	13680	Bouche_D	29025	C	T	C/T	C/C
sca00346_62530	scaffold00346	62530	Bouche_D	29304	A	G	A/G	A/A
sca00056_130940	scaffold00056	130940	Bouche_D	29746	C	T	C/T	C/C
sca02513_22563	scaffold02513	22563	Bouche_D	29746	AAATAATAATAATAATAATAATAAT	AAATAATAATAATAATAATAATAATAAT	AAATAATAATAATAATAATAATAAT/AAATAATAATAATAATAATAATAATAAT	AAATAATAATAATAATAATAATAAT/AAATAATAATAATAATAATAATAAT
sca05347_31525	scaffold05347	31525	Bouche_D	29746	C	T	C/T	C/C
sca01293_78042	scaffold01293	78042	Bouche_D	30051	T	A	T/A	T/T
sca04786_9714	scaffold04786	9714	Bouche_D	30332	A	G	A/G	A/A
sca09066_14276	scaffold09066	14276	Bouche_D	30357	C	A	C/A	C/C
sca09382_5095	scaffold09382	5095	Bouche_D	30357	T	A	T/A	T/T
sca04855_15955	scaffold04855	15955	Bouche_D	30543	G	T	G/T	G/G
sca00835_95489	scaffold00835	95489	Bouche_D	31111	G	T	G/T	G/G
sca01329_42378	scaffold01329	42378	Bouche_D	31111	GAAA	GAAAA	GAAA/GAAAA	GAAA/GAAA
sca03009_25761	scaffold03009	25761	Bouche_D	31111	G	A	G/A	G/G
sca04009_3809	scaffold04009	3809	Bouche_D	31111	A	C	A/C	A/A
sca06072_24006	scaffold06072	24006	Bouche_D	31111	C	T	C/T	C/C
sca04776_16896	scaffold04776	16896	Bouche_D	31614	A	T	A/T	A/A
sca04779_1022	scaffold04779	1022	Bouche_D	31614	C	T	C/T	C/C
sca09283_9311	scaffold09283	9311	Bouche_D	31614	G	T	G/T	G/G
sca01029_63287	scaffold01029	63287	Bouche_D	31741	G	A	G/A	G/G
sca00199_79414	scaffold00199	79414	Bouche_D	31747	A	C	A/C	A/A
sca10286_7418	scaffold10286	7418	Bouche_D	32607	T	A	T/A	T/T
sca00461_70383	scaffold00461	70383	Bouche_D	32817	C	G	C/G	C/C
sca00071_112750	scaffold00071	112750	Bouche_D	32835	T	C	T/C	T/T
sca02357_15768	scaffold02357	15768	Bouche_D	32835	A	G	A/G	A/A
sca01085_4124	scaffold01085	4124	Bouche_D	33127	T	A	T/A	T/T
sca01397_33743	scaffold01397	33743	Bouche_D	33326	C	A	C/A	C/C
sca00224_27616	scaffold00224	27616	Bouche_D	33503	A	G	A/G	A/A
sca00640_65771	scaffold00640	65771	Bouche_D	33503	A	T	A/T	A/A
sca01388_53017	scaffold01388	53017	Bouche_D	33542	T	A	T/A	T/T
sca00005_185310	scaffold00005	185310	Bouche_D	33543	T	C	T/C	T/T
sca00014_236576	scaffold00014	236576	Bouche_D	33543	T	C	T/C	T/T
sca00041_92830	scaffold00041	92830	Bouche_D	33543	C	A	C/A	C/C
sca00170_46633	scaffold00170	46633	Bouche_D	33543	A	T	A/T	A/A
sca01500_56353	scaffold01500	56353	Bouche_D	33543	A	T	A/T	A/A
sca01974_7784	scaffold01974	7784	Bouche_D	33543	C	G	C/G	C/C
sca05631_27409	scaffold05631	27409	Bouche_D	33543	T	C	T/C	T/T
sca09870_7073	scaffold09870	7073	Bouche_D	33543	A	G	A/G	A/A
sca18291_2625	scaffold18291	2625	Bouche_D	33543	TGG	TGGG	TGG/TGGG	TGG/TGG
sca13487_7741	scaffold13487	7741	Bouche_D	34.01	C	T	C/T	C/C
sca00139_50850	scaffold00139	50850	Bouche_D	34011	T	A	T/A	T/T
sca08831_20770	scaffold08831	20770	Bouche_D	34576	A	T	A/T	A/A
sca01170_31232	scaffold01170	31232	Bouche_D	35082	GGAGA	GGAGAGA	GGAGA/GGAGAGA	GGAGA/GGAGA
sca01440_62309	scaffold01440	62309	Bouche_D	35082	G	A	G/A	G/G
sca01940_28145	scaffold01940	28145	Bouche_D	35086	G	C	G/C	G/G
sca00366_101193	scaffold00366	101193	Bouche_D	35515	GTTTTT	GTTTTTT	GTTTTT/GTTTTTT	GTTTTT/GTTTTT
sca00162_160345	scaffold00162	160345	Bouche_D	35736	A	T	A/T	A/A
sca00247_18738	scaffold00247	18738	Bouche_D	35745	C	T	C/T	C/C
sca03221_13697	scaffold03221	13697	Bouche_D	35745	C	G	C/G	C/C
sca03589_22090	scaffold03589	22090	Bouche_D	35745	T	A	T/A	T/T
sca00345_103487	scaffold00345	103487	Bouche_D	35809	C	T	C/T	C/C
sca02646_24758	scaffold02646	24758	Bouche_D	36203	A	G	A/G	A/A
sca26328_2804	scaffold26328	2804	Bouche_D	36.21	G	A	G/A	G/G
sca01687_62039	scaffold01687	62039	Bouche_D	36218	A	G	A/G	A/A
sca00034_189044	scaffold00034	189044	Bouche_D	36.22	C	T	C/T	C/C
sca03101_10473	scaffold03101	10473	Bouche_D	36.22	T	C	T/C	T/T
sca05652_12962	scaffold05652	12962	Bouche_D	36.22	T	A	T/A	T/T
sca06494_12809	scaffold06494	12809	Bouche_D	36.22	G	C	G/C	G/G
sca00649_92271	scaffold00649	92271	Bouche_D	36.78	C	T	C/T	C/C
sca00798_6487	scaffold00798	6487	Bouche_D	36781	G	A	G/A	G/G
sca02603_33174	scaffold02603	33174	Bouche_D	37232	T	A	T/A	T/T
sca00681_35655	scaffold00681	35655	Bouche_D	37418	G	T	G/T	G/G
sca02486_26884	scaffold02486	26884	Bouche_D	37418	T	C	T/C	T/T
sca00103_24196	scaffold00103	24196	Bouche_D	37874	C	T	C/T	C/C
sca00133_49281	scaffold00133	49281	Bouche_D	37874	A	T	A/T	A/A
sca00143_83823	scaffold00143	83823	Bouche_D	37874	T	C	T/C	T/T
sca01372_48281	scaffold01372	48281	Bouche_D	37874	G	A	G/A	G/G
sca01713_14901	scaffold01713	14901	Bouche_D	37874	T	A	T/A	T/T
sca00119_86791	scaffold00119	86791	Bouche_D	38.61	T	C	T/C	T/T
sca01425_52538	scaffold01425	52538	Bouche_D	38.61	T	C	T/C	T/T
sca03019_39778	scaffold03019	39778	Bouche_D	38.61	T	C	T/C	T/T
sca10205_7686	scaffold10205	7686	Bouche_D	38762	T	A	T/A	T/T
sca00054_89442	scaffold00054	89442	Bouche_D	39007	C	G	C/G	C/C
sca00641_38255	scaffold00641	38255	Bouche_D	39024	A	G	A/G	A/A
sca00927_20869	scaffold00927	20869	Bouche_D	39024	T	G	T/G	T/T
sca01191_38000	scaffold01191	38000	Bouche_D	39024	A	T	A/T	A/A
sca02383_32324	scaffold02383	32324	Bouche_D	39024	A	G	A/G	A/A
sca02609_16437	scaffold02609	16437	Bouche_D	39024	T	A	T/A	T/T
sca02688_35434	scaffold02688	35434	Bouche_D	39024	T	C	T/C	T/T
sca03701_6860	scaffold03701	6860	Bouche_D	39024	C	T	C/T	C/C
sca03944_34125	scaffold03944	34125	Bouche_D	39024	A	G	A/G	A/A
sca05944_2659	scaffold05944	2659	Bouche_D	39024	T	A	T/A	T/T
sca06231_16565	scaffold06231	16565	Bouche_D	39024	G	A	G/A	G/G
sca07068_430	scaffold07068	430	Bouche_D	39024	G	A	G/A	G/G
sca11776_296	scaffold11776	296	Bouche_D	39024	A	T	A/T	A/A
sca03962_21525	scaffold03962	21525	Bouche_D	39083	A	G	A/G	A/A
sca01607_72187	scaffold01607	72187	Bouche_D	39169	C	T	C/T	C/C
sca00299_100786	scaffold00299	100786	Bouche_D	39245	CTTT	CTT	CTTT/CTT	CTTT/CTTT
sca00363_41963	scaffold00363	41963	Bouche_D	39431	A	G	A/G	A/A
sca03314_33798	scaffold03314	33798	Bouche_D	39508	A	G	A/G	A/A
sca00176_122697	scaffold00176	122697	Bouche_D	39529	T	C	T/C	T/T
sca00193_14646	scaffold00193	14646	Bouche_D	39529	T	C	T/C	T/T
sca01615_6256	scaffold01615	6256	Bouche_D	39529	G	A	G/A	G/G
sca01888_51296	scaffold01888	51296	Bouche_D	39529	G	T	G/T	G/G
sca05690_9879	scaffold05690	9879	Bouche_D	39529	G	C	G/C	G/G
sca07411_11770	scaffold07411	11770	Bouche_D	39529	A	G	A/G	A/A
sca01262_40903	scaffold01262	40903	Bouche_D	39598	C	T	C/T	C/C
sca01452_68215	scaffold01452	68215	Bouche_D	39759	TAAAAA	TAAAAAA	TAAAAA/TAAAAAA	TAAAAA/TAAAAA
sca02184_4234	scaffold02184	4234	Bouche_D	40182	T	G	T/G	T/T
sca00268_49615	scaffold00268	49615	Bouche_D	40826	T	A	T/A	T/T
sca18278_4679	scaffold18278	4679	Bouche_D	41079	T	A	T/A	T/T
sca01953_40484	scaffold01953	40484	Bouche_D	41.08	A	C	A/C	A/A
sca14010_13479	scaffold14010	13479	Bouche_D	41251	T	A	T/A	T/T
sca03781_22751	scaffold03781	22751	Bouche_D	41487	A	G	A/G	A/A
sca00547_34735	scaffold00547	34735	Bouche_D	43669	G	C	G/C	G/G
sca09493_16615	scaffold09493	16615	Bouche_D	43689	C	A	C/A	C/C
sca01033_81378	scaffold01033	81378	Bouche_D	43.77	T	C	T/C	T/T
sca05562_23565	scaffold05562	23565	Bouche_D	43.77	A	G	A/G	A/A
sca05933_5783	scaffold05933	5783	Bouche_D	43.77	T	A	T/A	T/T
sca00685_74652	scaffold00685	74652	Bouche_D	43.78	T	A	T/A	T/T
sca09530_15887	scaffold09530	15887	Bouche_D	43814	C	T	C/T	C/C
sca03700_27886	scaffold03700	27886	Bouche_D	46021	T	C	T/C	T/T
sca00607_21226	scaffold00607	21226	Bouche_D	46525	A	T	A/T	A/A
sca04245_25140	scaffold04245	25140	Bouche_D	46525	A	G	A/G	A/A
sca11242_16498	scaffold11242	16498	Bouche_D	47534	T	C	T/C	T/T
sca14610_5858	scaffold14610	5858	Bouche_D	47.64	C	T	C/T	C/C
sca00324_50697	scaffold00324	50697	Bouche_D	48632	T	C	T/C	T/T
sca03853_9603	scaffold03853	9603	Bouche_D	50494	C	T	C/T	C/C
sca02590_8268	scaffold02590	8268	Bouche_D	51092	C	T	C/T	C/C
sca13619_10810	scaffold13619	10810	Bouche_D	51371	A	G	A/G	A/A
sca16726_6378	scaffold16726	6378	Bouche_D	51371	T	A	T/A	T/T
sca01669_11117	scaffold01669	11117	Bouche_D	52.36	G	A	G/A	G/G
sca25571_2378	scaffold25571	2378	Bouche_D	53273	C	T	C/T	C/C
sca01809_27965	scaffold01809	27965	Bouche_D	54357	T	G	T/G	T/T
sca04349_12339	scaffold04349	12339	Bouche_D	54716	T	C	T/C	T/T
sca07762_7508	scaffold07762	7508	Bouche_D	56002	A	C	A/C	A/A
sca02503_54669	scaffold02503	54669	Bouche_D	59216	A	G	A/G	A/A
sca06442_12553	scaffold06442	12553	Bouche_D	60044	A	G	A/G	A/A
sca27305_3980	scaffold27305	3980	Bouche_D	60044	C	T	C/T	C/C
sca07271_10767	scaffold07271	10767	Bouche_D	60781	C	T	C/T	C/C
sca04870_37909	scaffold04870	37909	Bouche_D	62501	A	C	A/C	A/A
sca02060_55833	scaffold02060	55833	Bouche_D	63.31	T	A	T/A	T/T
sca04927_35425	scaffold04927	35425	Bouche_D	64.14	C	T	C/T	C/C
sca10986_12498	scaffold10986	12498	Bouche_D	64254	G	T	G/T	G/G
sca03467_8041	scaffold03467	8041	Bouche_D	65139	T	C	T/C	T/T
sca06783_11722	scaffold06783	11722	Bouche_E	0	T	A	T/A	T/T
sca05029_11981	scaffold05029	11981	Bouche_E	0.466	G	A	G/A	G/G
sca03797_43466	scaffold03797	43466	Bouche_E	2822	G	A	G/A	G/G
sca05037_22489	scaffold05037	22489	Bouche_E	7098	G	A	G/A	G/G
sca01429_68683	scaffold01429	68683	Bouche_E	7514	T	C	T/C	T/T
sca05693_513	scaffold05693	513	Bouche_E	8099	G	T	G/T	G/G
sca09190_18248	scaffold09190	18248	Bouche_E	8662	G	C	G/C	G/G
sca12992_7906	scaffold12992	7906	Bouche_E	8662	G	T	G/T	G/G
sca21478_3224	scaffold21478	3224	Bouche_E	8662	T	C	T/C	T/T
sca14416_11032	scaffold14416	11032	Bouche_E	9124	A	G	A/G	A/A
sca15427_2110	scaffold15427	2110	Bouche_E	9838	A	G	A/G	A/A
sca12630_15335	scaffold12630	15335	Bouche_E	10869	T	C	T/C	T/T
sca06098_2496	scaffold06098	2496	Bouche_E	12089	T	C	T/C	T/T
sca13248_3888	scaffold13248	3888	Bouche_E	12918	T	C	T/C	T/T
sca16587_6266	scaffold16587	6266	Bouche_E	13361	TTAT	TTATAT	TTAT/TTATAT	TTAT/TTAT
sca09884_8777	scaffold09884	8777	Bouche_E	14002	G	T	G/T	G/G
sca07301_19869	scaffold07301	19869	Bouche_E	14277	A	T	A/T	A/A
sca29291_1172	scaffold29291	1172	Bouche_E	16071	C	T	C/T	C/C
sca00804_35001	scaffold00804	35001	Bouche_E	17313	C	T	C/T	C/C
sca30645_3042	scaffold30645	3042	Bouche_E	18505	G	A	G/A	G/G
sca01448_55612	scaffold01448	55612	Bouche_E	18965	C	T	C/T	C/C
sca02714_39106	scaffold02714	39106	Bouche_E	18965	G	C	G/C	G/G
sca03652_28236	scaffold03652	28236	Bouche_E	18965	G	A	G/A	G/G
sca07518_17341	scaffold07518	17341	Bouche_E	18965	T	C	T/C	T/T
sca01579_59587	scaffold01579	59587	Bouche_E	19245	A	T	A/T	A/A
sca08917_21435	scaffold08917	21435	Bouche_E	19.34	A	C	A/C	A/A
sca09384_11423	scaffold09384	11423	Bouche_E	19839	G	A	G/A	G/G
sca22083_4521	scaffold22083	4521	Bouche_E	19839	T	G	T/G	T/T
sca03095_46358	scaffold03095	46358	Bouche_E	20182	C	T	C/T	C/C
sca09347_3125	scaffold09347	3125	Bouche_E	20761	G	A	G/A	G/G
sca03866_49503	scaffold03866	49503	Bouche_E	20766	G	A	G/A	G/G
sca03750_33631	scaffold03750	33631	Bouche_E	20814	A	C	A/C	A/A
sca14975_10809	scaffold14975	10809	Bouche_E	20896	G	T	G/T	G/G
sca14811_1009	scaffold14811	1009	Bouche_E	21497	G	A	G/A	G/G
sca08039_20142	scaffold08039	20142	Bouche_E	22473	A	T	A/T	A/A
sca11273_9327	scaffold11273	9327	Bouche_E	22473	A	T	A/T	A/A
sca12363_11476	scaffold12363	11476	Bouche_E	22473	G	A	G/A	G/G
sca00391_82155	scaffold00391	82155	Bouche_E	23437	T	C	T/C	T/T
sca10731_10526	scaffold10731	10526	Bouche_E	24.29	CAAAAAA	CAAAAAAA	CAAAAAA/CAAAAAAA	CAAAAAA/CAAAAAA
sca12413_14402	scaffold12413	14402	Bouche_E	24526	G	A	G/A	G/G
sca00613_72468	scaffold00613	72468	Bouche_E	25059	A	G	A/G	A/A
sca03369_15585	scaffold03369	15585	Bouche_E	25059	C	G	C/G	C/C
sca03749_33771	scaffold03749	33771	Bouche_E	25059	C	T	C/T	C/C
sca07835_14387	scaffold07835	14387	Bouche_E	25059	C	T	C/T	C/C
sca12192_13829	scaffold12192	13829	Bouche_E	25059	G	A	G/A	G/G
sca07023_12160	scaffold07023	12160	Bouche_E	25067	C	G	C/G	C/C
sca07257_21436	scaffold07257	21436	Bouche_E	25241	T	C	T/C	T/T
sca09962_20093	scaffold09962	20093	Bouche_E	25241	C	G	C/G	C/C
sca04917_26783	scaffold04917	26783	Bouche_E	25258	T	G	T/G	T/T
sca12029_10547	scaffold12029	10547	Bouche_E	25385	A	T	A/T	A/A
sca00747_17437	scaffold00747	17437	Bouche_E	25711	T	C	T/C	T/T
sca00151_57837	scaffold00151	57837	Bouche_E	25896	G	T	G/T	G/G
sca02069_54350	scaffold02069	54350	Bouche_E	25896	A	G	A/G	A/A
sca09590_10913	scaffold09590	10913	Bouche_E	25896	A	G	A/G	A/A
sca15958_2435	scaffold15958	2435	Bouche_E	25896	T	A	T/A	T/T
sca02583_54256	scaffold02583	54256	Bouche_E	25902	A	C	A/C	A/A
sca02811_40692	scaffold02811	40692	Bouche_E	25902	C	G	C/G	C/C
sca03156_9315	scaffold03156	9315	Bouche_E	25902	G	A	G/A	G/G
sca05619_33705	scaffold05619	33705	Bouche_E	25982	C	T	C/T	C/C
sca03073_15613	scaffold03073	15613	Bouche_E	27304	A	T	A/T	A/A
sca06104_17364	scaffold06104	17364	Bouche_E	27304	G	C	G/C	G/G
sca11384_9158	scaffold11384	9158	Bouche_E	27689	C	A	C/A	C/C
sca05490_18524	scaffold05490	18524	Bouche_E	28052	G	A	G/A	G/G
sca07570_17586	scaffold07570	17586	Bouche_E	28.84	G	A	G/A	G/G
sca00080_105710	scaffold00080	105710	Bouche_E	28847	G	A	G/A	G/G
sca00343_76693	scaffold00343	76693	Bouche_E	28847	C	T	C/T	C/C
sca00631_47475	scaffold00631	47475	Bouche_E	28847	T	C	T/C	T/T
sca03503_3813	scaffold03503	3813	Bouche_E	28847	A	G	A/G	A/A
sca05988_25143	scaffold05988	25143	Bouche_E	28847	ATGGGTTTAGTAAATCTGGGTTT	ATGGGTTT	ATGGGTTTAGTAAATCTGGGTTT/ATGGGTTT	ATGGGTTTAGTAAATCTGGGTTT/ATGGGTTTAGTAAATCTGGGTTT
sca05275_25901	scaffold05275	25901	Bouche_E	29204	T	C	T/C	T/T
sca08435_17500	scaffold08435	17500	Bouche_E	29204	T	C	T/C	T/T
sca08518_16400	scaffold08518	16400	Bouche_E	29204	T	G	T/G	T/T
sca14709_4830	scaffold14709	4830	Bouche_E	29204	T	A	T/A	T/T
sca09456_5204	scaffold09456	5204	Bouche_E	29208	T	G	T/G	T/T
sca05581_14091	scaffold05581	14091	Bouche_E	29229	G	A	G/A	G/G
sca00356_33219	scaffold00356	33219	Bouche_E	29529	T	C	T/C	T/T
sca01174_37617	scaffold01174	37617	Bouche_E	29529	A	G	A/G	A/A
sca27756_3474	scaffold27756	3474	Bouche_E	29.99	T	C	T/C	T/T
sca02025_44405	scaffold02025	44405	Bouche_E	30257	T	G	T/G	T/T
sca03014_4116	scaffold03014	4116	Bouche_E	30257	A	G	A/G	A/A
sca05257_12641	scaffold05257	12641	Bouche_E	30411	G	A	G/A	G/G
sca03159_36447	scaffold03159	36447	Bouche_E	30.91	T	C	T/C	T/T
sca06163_11170	scaffold06163	11170	Bouche_E	31367	A	T	A/T	A/A
sca06699_5373	scaffold06699	5373	Bouche_E	31386	T	C	T/C	T/T
sca12040_3796	scaffold12040	3796	Bouche_E	31434	G	A	G/A	G/G
sca00939_40484	scaffold00939	40484	Bouche_E	31716	C	T	C/T	C/C
sca03447_22019	scaffold03447	22019	Bouche_E	31884	A	G	A/G	A/A
sca04560_18261	scaffold04560	18261	Bouche_E	31884	A	T	A/T	A/A
sca07964_10576	scaffold07964	10576	Bouche_E	31956	C	T	C/T	C/C
sca06871_21068	scaffold06871	21068	Bouche_E	31962	A	T	A/T	A/A
sca02269_22108	scaffold02269	22108	Bouche_E	32212	T	A	T/A	T/T
sca01167_3316	scaffold01167	3316	Bouche_E	32464	C	T	C/T	C/C
sca03326_13948	scaffold03326	13948	Bouche_E	32592	T	C	T/C	T/T
sca07037_13770	scaffold07037	13770	Bouche_E	32592	T	G	T/G	T/T
sca01985_18346	scaffold01985	18346	Bouche_E	32593	T	C	T/C	T/T
sca03997_41936	scaffold03997	41936	Bouche_E	32593	A	C	A/C	A/A
sca07605_16770	scaffold07605	16770	Bouche_E	33134	A	G	A/G	A/A
sca00782_42493	scaffold00782	42493	Bouche_E	33137	G	A	G/A	G/G
sca10374_3553	scaffold10374	3553	Bouche_E	33137	G	A	G/A	G/G
sca22384_3126	scaffold22384	3126	Bouche_E	33137	T	A	T/A	T/T
sca14142_3145	scaffold14142	3145	Bouche_E	33427	C	A	C/A	C/C
sca01990_1053	scaffold01990	1053	Bouche_E	33841	G	T	G/T	G/G
sca00126_104314	scaffold00126	104314	Bouche_E	34388	G	T	G/T	G/G
sca04901_16206	scaffold04901	16206	Bouche_E	34388	G	C	G/C	G/G
sca06110_6223	scaffold06110	6223	Bouche_E	34391	G	A	G/A	G/G
sca04731_28798	scaffold04731	28798	Bouche_E	34785	A	G	A/G	A/A
sca00594_23407	scaffold00594	23407	Bouche_E	35588	C	A	C/A	C/C
sca00194_145073	scaffold00194	145073	Bouche_E	36287	A	G	A/G	A/A
sca00766_15196	scaffold00766	15196	Bouche_E	38728	C	T	C/T	C/C
sca15092_4631	scaffold15092	4631	Bouche_E	38973	G	T	G/T	G/G
sca00714_60562	scaffold00714	60562	Bouche_E	39174	C	T	C/T	C/C
sca00875_84108	scaffold00875	84108	Bouche_E	39487	G	T	G/T	G/G
sca02429_54359	scaffold02429	54359	Bouche_E	39487	T	G	T/G	T/T
sca02518_16543	scaffold02518	16543	Bouche_E	39487	C	T	C/T	C/C
sca07481_28466	scaffold07481	28466	Bouche_E	39487	A	G	A/G	A/A
sca10239_17662	scaffold10239	17662	Bouche_E	39487	C	T	C/T	C/C
sca07952_10933	scaffold07952	10933	Bouche_E	39495	C	T	C/T	C/C
sca37019_1688	scaffold37019	1688	Bouche_E	39534	C	T	C/T	C/C
sca09971_15309	scaffold09971	15309	Bouche_E	39614	A	G	A/G	A/A
sca10771_11724	scaffold10771	11724	Bouche_E	39614	G	C	G/C	G/G
sca01616_64119	scaffold01616	64119	Bouche_E	39958	G	A	G/A	G/G
sca01818_46407	scaffold01818	46407	Bouche_E	40.13	T	A	T/A	T/T
sca03676_23624	scaffold03676	23624	Bouche_E	40495	A	C	A/C	A/A
sca05367_22280	scaffold05367	22280	Bouche_E	40688	T	A	T/A	T/T
sca00386_89537	scaffold00386	89537	Bouche_E	40709	G	A	G/A	G/G
sca12251_10645	scaffold12251	10645	Bouche_E	40709	C	T	C/T	C/C
sca14016_6139	scaffold14016	6139	Bouche_E	40782	A	C	A/C	A/A
sca01802_22431	scaffold01802	22431	Bouche_E	41007	T	C	T/C	T/T
sca00775_96817	scaffold00775	96817	Bouche_E	41118	C	T	C/T	C/C
sca00917_26068	scaffold00917	26068	Bouche_E	41118	G	T	G/T	G/G
sca02968_33103	scaffold02968	33103	Bouche_E	41118	T	C	T/C	T/T
sca02992_7152	scaffold02992	7152	Bouche_E	41118	T	C	T/C	T/T
sca04651_25127	scaffold04651	25127	Bouche_E	41118	A	G	A/G	A/A
sca06431_30231	scaffold06431	30231	Bouche_E	41118	T	C	T/C	T/T
sca08762_17806	scaffold08762	17806	Bouche_E	41118	A	T	A/T	A/A
sca11212_3820	scaffold11212	3820	Bouche_E	41118	T	A	T/A	T/T
sca12191_6187	scaffold12191	6187	Bouche_E	41118	G	A	G/A	G/G
sca13391_10800	scaffold13391	10800	Bouche_E	41118	A	T	A/T	A/A
sca19642_7633	scaffold19642	7633	Bouche_E	41118	C	G	C/G	C/C
sca10636_4590	scaffold10636	4590	Bouche_E	41134	G	A	G/A	G/G
sca11976_15081	scaffold11976	15081	Bouche_E	41134	C	T	C/T	C/C
sca17811_10170	scaffold17811	10170	Bouche_E	41134	T	C	T/C	T/T
sca06132_15584	scaffold06132	15584	Bouche_E	41138	G	C	G/C	G/G
sca14580_10574	scaffold14580	10574	Bouche_E	41145	G	A	G/A	G/G
sca00845_98807	scaffold00845	98807	Bouche_E	41154	ATTTCCT	ATTTCCTTTTCCT	ATTTCCT/ATTTCCTTTTCCT	ATTTCCT/ATTTCCT
sca01354_15826	scaffold01354	15826	Bouche_E	41382	G	A	G/A	G/G
sca03559_3476	scaffold03559	3476	Bouche_E	42946	C	T	C/T	C/C
sca34808_907	scaffold34808	907	Bouche_E	43315	G	T	G/T	G/G
sca01056_60034	scaffold01056	60034	Bouche_E	43972	T	C	T/C	T/T
sca04131_20651	scaffold04131	20651	Bouche_E	43972	A	T	A/T	A/A
sca07326_23290	scaffold07326	23290	Bouche_E	43972	G	A	G/A	G/G
sca13988_4339	scaffold13988	4339	Bouche_E	43972	G	A	G/A	G/G
sca14559_2767	scaffold14559	2767	Bouche_E	43972	G	A	G/A	G/G
sca15608_4989	scaffold15608	4989	Bouche_E	43972	A	G	A/G	A/A
sca16338_7620	scaffold16338	7620	Bouche_E	43972	A	C	A/C	A/A
sca04633_12679	scaffold04633	12679	Bouche_E	43991	C	T	C/T	C/C
sca05841_29593	scaffold05841	29593	Bouche_E	43996	A	T	A/T	A/A
sca20750_1801	scaffold20750	1801	Bouche_E	43996	T	C	T/C	T/T
sca02115_16780	scaffold02115	16780	Bouche_E	43999	G	C	G/C	G/G
sca04476_4560	scaffold04476	4560	Bouche_E	44002	G	C	G/C	G/G
sca00897_80417	scaffold00897	80417	Bouche_E	44.01	G	T	G/T	G/G
sca02349_7086	scaffold02349	7086	Bouche_E	44025	C	T	C/T	C/C
sca15009_5231	scaffold15009	5231	Bouche_E	44182	T	C	T/C	T/T
sca01367_42236	scaffold01367	42236	Bouche_E	44505	G	A	G/A	G/G
sca26094_3341	scaffold26094	3341	Bouche_E	44505	A	T	A/T	A/A
sca06278_9965	scaffold06278	9965	Bouche_E	44523	T	A	T/A	T/T
sca01134_34364	scaffold01134	34364	Bouche_E	44529	A	G	A/G	A/A
sca02367_2952	scaffold02367	2952	Bouche_E	45078	G	A	G/A	G/G
sca04020_188	scaffold04020	188	Bouche_E	45674	A	G	A/G	A/A
sca09920_16812	scaffold09920	16812	Bouche_E	45674	A	T	A/T	A/A
sca21700_2233	scaffold21700	2233	Bouche_E	45674	G	C	G/C	G/G
sca02213_18633	scaffold02213	18633	Bouche_E	45685	T	A	T/A	T/T
sca04840_5159	scaffold04840	5159	Bouche_E	45741	T	C	T/C	T/T
sca07959_5815	scaffold07959	5815	Bouche_E	45775	G	A	G/A	G/G
sca06374_21354	scaffold06374	21354	Bouche_E	45952	T	C	T/C	T/T
sca03055_42608	scaffold03055	42608	Bouche_E	46303	T	G	T/G	T/T
sca06585_10587	scaffold06585	10587	Bouche_E	46303	T	C	T/C	T/T
sca07434_12305	scaffold07434	12305	Bouche_E	46744	T	A	T/A	T/T
sca10859_5349	scaffold10859	5349	Bouche_E	46744	C	A	C/A	C/C
sca02475_7177	scaffold02475	7177	Bouche_E	46768	T	C	T/C	T/T
sca01089_31602	scaffold01089	31602	Bouche_E	46783	T	A	T/A	T/T
sca02809_32159	scaffold02809	32159	Bouche_E	47009	T	C	T/C	T/T
sca17953_2627	scaffold17953	2627	Bouche_E	47262	T	G	T/G	T/T
sca00293_50929	scaffold00293	50929	Bouche_E	47613	C	G	C/G	C/C
sca03610_45833	scaffold03610	45833	Bouche_E	48006	A	G	A/G	A/A
sca06276_7388	scaffold06276	7388	Bouche_E	48.01	A	C	A/C	A/A
sca17768_4265	scaffold17768	4265	Bouche_E	48.01	A	T	A/T	A/A
sca04587_5721	scaffold04587	5721	Bouche_E	48.23	G	A	G/A	G/G
sca12591_13204	scaffold12591	13204	Bouche_E	48.23	T	C	T/C	T/T
sca15505_9239	scaffold15505	9239	Bouche_E	48.23	C	G	C/G	C/C
sca02113_17278	scaffold02113	17278	Bouche_E	48254	C	T	C/T	C/C
sca37045_800	scaffold37045	800	Bouche_E	48491	G	C	G/C	G/G
sca07065_9324	scaffold07065	9324	Bouche_E	48731	A	C	A/C	A/A
sca02173_63513	scaffold02173	63513	Bouche_E	49569	T	A	T/A	T/T
sca16016_3426	scaffold16016	3426	Bouche_E	50315	C	T	C/T	C/C
sca08638_20254	scaffold08638	20254	Bouche_E	51863	T	C	T/C	T/T
sca02265_20801	scaffold02265	20801	Bouche_E	52176	A	G	A/G	A/A
sca12034_10861	scaffold12034	10861	Bouche_E	52657	C	T	C/T	C/C
sca02794_9219	scaffold02794	9219	Bouche_E	53192	G	T	G/T	G/G
sca09224_2132	scaffold09224	2132	Bouche_E	54.7	A	T	A/T	A/A
sca14910_745	scaffold14910	745	Bouche_E	55092	T	C	T/C	T/T
sca01492_50169	scaffold01492	50169	Bouche_E	56.36	C	A	C/A	C/C
sca23274_5538	scaffold23274	5538	Bouche_E	59644	G	A	G/A	G/G
sca14807_8528	scaffold14807	8528	Bouche_E	61149	T	A	T/A	T/T
sca18316_5828	scaffold18316	5828	Bouche_E	63037	G	A	G/A	G/G
sca02770_53489	scaffold02770	53489	Bouche_E	63269	C	T	C/T	C/C
sca03092_24488	scaffold03092	24488	Bouche_E	63269	A	C	A/C	A/A
sca02425_15343	scaffold02425	15343	Bouche_E	63822	G	A	G/A	G/G
sca02250_59118	scaffold02250	59118	Bouche_E	65126	T	G	T/G	T/T
sca00900_63699	scaffold00900	63699	Bouche_E	66283	G	A	G/A	G/G
sca00705_64360	scaffold00705	64360	Bouche_E	66808	C	T	C/T	C/C
sca00831_9168	scaffold00831	9168	Bouche_E	67363	A	T	A/T	A/A
sca09458_19406	scaffold09458	19406	Bouche_E	67712	A	T	A/T	A/A
sca08671_10901	scaffold08671	10901	Bouche_E	71392	C	T	C/T	C/C
sca00796_88847	scaffold00796	88847	Bouche_E	72.36	A	T	A/T	A/A
sca14496_5206	scaffold14496	5206	Bouche_E	72903	G	A	G/A	G/G
sca00068_148499	scaffold00068	148499	Bouche_F	3354	A	G	A/G	A/A
sca04337_14449	scaffold04337	14449	Bouche_F	4531	G	T	G/T	G/G
sca11745_11405	scaffold11745	11405	Bouche_F	5422	T	C	T/C	T/T
sca00841_62093	scaffold00841	62093	Bouche_F	8445	A	T	A/T	A/A
sca02764_1972	scaffold02764	1972	Bouche_F	8809	T	A	T/A	T/T
sca02687_51341	scaffold02687	51341	Bouche_F	9163	AGG	AG	AGG/AG	AGG/AGG
sca08129_19473	scaffold08129	19473	Bouche_F	11942	T	C	T/C	T/T
sca23752_3115	scaffold23752	3115	Bouche_F	12252	G	A	G/A	G/G
sca00908_17663	scaffold00908	17663	Bouche_F	12439	A	G	A/G	A/A
sca04530_37522	scaffold04530	37522	Bouche_F	12439	T	C	T/C	T/T
sca02108_36349	scaffold02108	36349	Bouche_F	13568	G	A	G/A	G/G
sca00273_73476	scaffold00273	73476	Bouche_F	17475	A	C	A/C	A/A
sca01268_59762	scaffold01268	59762	Bouche_F	18548	A	T	A/T	A/A
sca03715_723	scaffold03715	723	Bouche_F	19847	G	A	G/A	G/G
sca02385_49150	scaffold02385	49150	Bouche_F	22955	T	G	T/G	T/T
sca05000_7565	scaffold05000	7565	Bouche_F	24488	G	A	G/A	G/G
sca10417_14671	scaffold10417	14671	Bouche_F	24532	C	A	C/A	C/C
sca14287_7868	scaffold14287	7868	Bouche_F	24868	G	A	G/A	G/G
sca06408_1923	scaffold06408	1923	Bouche_F	26113	A	G	A/G	A/A
sca18326_4597	scaffold18326	4597	Bouche_F	26422	C	T	C/T	C/C
sca16382_6305	scaffold16382	6305	Bouche_F	26709	T	C	T/C	T/T
sca41035_1068	scaffold41035	1068	Bouche_F	26883	T	C	T/C	T/T
sca06138_26281	scaffold06138	26281	Bouche_F	27787	G	A	G/A	G/G
sca03540_18180	scaffold03540	18180	Bouche_F	27812	A	G	A/G	A/A
sca01349_24184	scaffold01349	24184	Bouche_F	27814	G	A	G/A	G/G
sca02849_23426	scaffold02849	23426	Bouche_F	27814	C	T	C/T	C/C
sca05697_1292	scaffold05697	1292	Bouche_F	27814	A	C	A/C	A/A
sca08465_7151	scaffold08465	7151	Bouche_F	27814	A	G	A/G	A/A
sca05386_9984	scaffold05386	9984	Bouche_F	28879	C	T	C/T	C/C
sca00553_87148	scaffold00553	87148	Bouche_F	29.49	A	G	A/G	A/A
sca00678_33792	scaffold00678	33792	Bouche_F	29591	C	T	C/T	C/C
sca02721_55175	scaffold02721	55175	Bouche_F	30569	G	C	G/C	G/G
sca16273_354	scaffold16273	354	Bouche_F	30791	C	T	C/T	C/C
sca01395_37647	scaffold01395	37647	Bouche_F	30964	A	G	A/G	A/A
sca04116_22857	scaffold04116	22857	Bouche_F	31243	AATGTCTTCTTAAGGCCATGT	AATGT	AATGTCTTCTTAAGGCCATGT/AATGT	AATGTCTTCTTAAGGCCATGT/AATGTCTTCTTAAGGCCATGT
sca08886_9540	scaffold08886	9540	Bouche_F	31243	T	C	T/C	T/T
sca09508_15236	scaffold09508	15236	Bouche_F	31243	T	A	T/A	T/T
sca12194_67	scaffold12194	67	Bouche_F	31243	C	T	C/T	C/C
sca02785_23625	scaffold02785	23625	Bouche_F	31368	A	T	A/T	A/A
sca08446_465	scaffold08446	465	Bouche_F	31368	T	C	T/C	T/T
sca18149_586	scaffold18149	586	Bouche_F	31368	A	G	A/G	A/A
sca09101_8699	scaffold09101	8699	Bouche_F	32058	T	C	T/C	T/T
sca02401_33056	scaffold02401	33056	Bouche_F	32.21	A	G	A/G	A/A
sca19182_1397	scaffold19182	1397	Bouche_F	32426	C	T	C/T	C/C
sca06391_18869	scaffold06391	18869	Bouche_F	32439	T	C	T/C	T/T
sca12438_11762	scaffold12438	11762	Bouche_F	32439	A	G	A/G	A/A
sca07949_22376	scaffold07949	22376	Bouche_F	32602	A	G	A/G	A/A
sca00289_86165	scaffold00289	86165	Bouche_F	32649	C	T	C/T	C/C
sca02566_35983	scaffold02566	35983	Bouche_F	33623	T	G	T/G	T/T
sca05502_15242	scaffold05502	15242	Bouche_F	33627	T	A	T/A	T/T
sca12367_8852	scaffold12367	8852	Bouche_F	34001	A	C	A/C	A/A
sca02150_17619	scaffold02150	17619	Bouche_F	34089	G	C	G/C	G/G
sca09516_12198	scaffold09516	12198	Bouche_F	34554	G	A	G/A	G/G
sca01559_53733	scaffold01559	53733	Bouche_F	34898	G	T	G/T	G/G
sca06827_3327	scaffold06827	3327	Bouche_F	34898	A	C	A/C	A/A
sca06353_19071	scaffold06353	19071	Bouche_F	35586	G	T	G/T	G/G
sca24643_436	scaffold24643	436	Bouche_F	35818	C	A	C/A	C/C
sca21623_2919	scaffold21623	2919	Bouche_F	35968	C	T	C/T	C/C
sca00066_152808	scaffold00066	152808	Bouche_F	35983	T	C	T/C	T/T
sca03621_20738	scaffold03621	20738	Bouche_F	35983	G	A	G/A	G/G
sca01298_67569	scaffold01298	67569	Bouche_F	36165	T	C	T/C	T/T
sca05178_33592	scaffold05178	33592	Bouche_F	36447	T	G	T/G	T/T
sca11217_7356	scaffold11217	7356	Bouche_F	36653	C	T	C/T	C/C
sca01205_68567	scaffold01205	68567	Bouche_F	36976	T	A	T/A	T/T
sca01080_35043	scaffold01080	35043	Bouche_F	37333	C	G	C/G	C/C
sca06107_29936	scaffold06107	29936	Bouche_F	37696	T	A	T/A	T/T
sca01082_57583	scaffold01082	57583	Bouche_F	37779	G	A	G/A	G/G
sca03407_19269	scaffold03407	19269	Bouche_F	37779	G	C	G/C	G/G
sca03757_29004	scaffold03757	29004	Bouche_F	37779	C	G	C/G	C/C
sca00010_103155	scaffold00010	103155	Bouche_F	38111	T	C	T/C	T/T
sca01883_54175	scaffold01883	54175	Bouche_F	38331	T	C	T/C	T/T
sca00190_27808	scaffold00190	27808	Bouche_F	38507	C	T	C/T	C/C
sca07284_24185	scaffold07284	24185	Bouche_F	38674	A	G	A/G	A/A
sca00145_146681	scaffold00145	146681	Bouche_F	38.82	G	T	G/T	G/G
sca09711_17441	scaffold09711	17441	Bouche_F	38918	G	A	G/A	G/G
sca01086_31446	scaffold01086	31446	Bouche_F	38994	A	G	A/G	A/A
sca00169_126057	scaffold00169	126057	Bouche_F	39.04	G	A	G/A	G/G
sca00540_59516	scaffold00540	59516	Bouche_F	39.04	G	A	G/A	G/G
sca00914_81361	scaffold00914	81361	Bouche_F	39.04	C	G	C/G	C/C
sca02655_51808	scaffold02655	51808	Bouche_F	39.04	A	G	A/G	A/A
sca02901_47287	scaffold02901	47287	Bouche_F	39.04	G	T	G/T	G/G
sca03377_27208	scaffold03377	27208	Bouche_F	39.04	A	C	A/C	A/A
sca03697_39751	scaffold03697	39751	Bouche_F	39.04	G	T	G/T	G/G
sca04546_28195	scaffold04546	28195	Bouche_F	39.04	C	T	C/T	C/C
sca05741_20303	scaffold05741	20303	Bouche_F	39.04	A	G	A/G	A/A
sca08577_12201	scaffold08577	12201	Bouche_F	39.04	G	C	G/C	G/G
sca11834_6517	scaffold11834	6517	Bouche_F	39.13	A	G	A/G	A/A
sca00155_63686	scaffold00155	63686	Bouche_F	39297	G	A	G/A	G/G
sca03726_44305	scaffold03726	44305	Bouche_F	39297	A	T	A/T	A/A
sca00020_79049	scaffold00020	79049	Bouche_F	39413	T	A	T/A	T/T
sca00493_95380	scaffold00493	95380	Bouche_F	39854	A	C	A/C	A/A
sca00311_118570	scaffold00311	118570	Bouche_F	40.05	A	G	A/G	A/A
sca00692_55052	scaffold00692	55052	Bouche_F	40.05	T	A	T/A	T/T
sca01018_61812	scaffold01018	61812	Bouche_F	40.05	A	C	A/C	A/A
sca04848_38856	scaffold04848	38856	Bouche_F	40.05	T	C	T/C	T/T
sca05035_1458	scaffold05035	1458	Bouche_F	40.05	G	A	G/A	G/G
sca11222_5759	scaffold11222	5759	Bouche_F	40184	A	T	A/T	A/A
sca12998_7668	scaffold12998	7668	Bouche_F	40184	G	A	G/A	G/G
sca04423_3359	scaffold04423	3359	Bouche_F	40373	C	G	C/G	C/C
sca03901_2478	scaffold03901	2478	Bouche_F	40378	G	A	G/A	G/G
sca02595_38430	scaffold02595	38430	Bouche_F	40515	T	G	T/G	T/T
sca04331_22023	scaffold04331	22023	Bouche_F	40527	G	T	G/T	G/G
sca02899_45851	scaffold02899	45851	Bouche_F	40737	CATG	CATGATG	CATG/CATGATG	CATG/CATG
sca00284_100514	scaffold00284	100514	Bouche_F	40863	T	C	T/C	T/T
sca00803_66395	scaffold00803	66395	Bouche_F	40863	A	G	A/G	A/A
sca01488_81319	scaffold01488	81319	Bouche_F	40863	G	T	G/T	G/G
sca02512_36108	scaffold02512	36108	Bouche_F	40863	A	G	A/G	A/A
sca03981_27704	scaffold03981	27704	Bouche_F	40863	C	A	C/A	C/C
sca05645_30672	scaffold05645	30672	Bouche_F	40863	T	C	T/C	T/T
sca05870_14235	scaffold05870	14235	Bouche_F	40863	G	T	G/T	G/G
sca11938_10886	scaffold11938	10886	Bouche_F	40863	A	T	A/T	A/A
sca00575_22404	scaffold00575	22404	Bouche_F	40984	A	G	A/G	A/A
sca11099_7193	scaffold11099	7193	Bouche_F	41245	C	T	C/T	C/C
sca00300_23017	scaffold00300	23017	Bouche_F	41.25	A	G	A/G	A/A
sca01050_6421	scaffold01050	6421	Bouche_F	41.25	C	T	C/T	C/C
sca01767_18116	scaffold01767	18116	Bouche_F	41.25	C	A	C/A	C/C
sca00297_47500	scaffold00297	47500	Bouche_F	41.35	C	T	C/T	C/C
sca03396_31286	scaffold03396	31286	Bouche_F	41368	G	A	G/A	G/G
sca26067_172	scaffold26067	172	Bouche_F	41368	G	A	G/A	G/G
sca07936_15932	scaffold07936	15932	Bouche_F	41392	A	T	A/T	A/A
sca06730_3542	scaffold06730	3542	Bouche_F	41596	A	G	A/G	A/A
sca02581_35791	scaffold02581	35791	Bouche_F	41631	T	G	T/G	T/T
sca08494_13075	scaffold08494	13075	Bouche_F	41689	A	G	A/G	A/A
sca10627_4775	scaffold10627	4775	Bouche_F	41733	T	C	T/C	T/T
sca00166_115353	scaffold00166	115353	Bouche_F	41818	G	A	G/A	G/G
sca02679_55014	scaffold02679	55014	Bouche_F	41831	G	A	G/A	G/G
sca07700_26232	scaffold07700	26232	Bouche_F	41888	A	T	A/T	A/A
sca00938_11916	scaffold00938	11916	Bouche_F	42052	T	C	T/C	T/T
sca06544_18068	scaffold06544	18068	Bouche_F	42052	A	T	A/T	A/A
sca00150_137623	scaffold00150	137623	Bouche_F	42059	A	G	A/G	A/A
sca01518_29290	scaffold01518	29290	Bouche_F	42.11	G	C	G/C	G/G
sca14300_6229	scaffold14300	6229	Bouche_F	42.11	A	T	A/T	A/A
sca01931_22843	scaffold01931	22843	Bouche_F	42138	T	A	T/A	T/T
sca01136_45698	scaffold01136	45698	Bouche_F	42302	T	C	T/C	T/T
sca00551_93161	scaffold00551	93161	Bouche_F	42337	T	A	T/A	T/T
sca00491_101018	scaffold00491	101018	Bouche_F	42453	T	C	T/C	T/T
sca01180_64548	scaffold01180	64548	Bouche_F	42482	C	A	C/A	C/C
sca01430_16605	scaffold01430	16605	Bouche_F	42545	C	T	C/T	C/C
sca00121_57229	scaffold00121	57229	Bouche_F	42614	G	A	G/A	G/G
sca00832_10916	scaffold00832	10916	Bouche_F	42614	C	G	C/G	C/C
sca00859_91186	scaffold00859	91186	Bouche_F	42614	C	T	C/T	C/C
sca00871_66042	scaffold00871	66042	Bouche_F	42614	T	C	T/C	T/T
sca01081_38349	scaffold01081	38349	Bouche_F	42614	C	T	C/T	C/C
sca02461_27258	scaffold02461	27258	Bouche_F	42614	A	G	A/G	A/A
sca04233_27087	scaffold04233	27087	Bouche_F	42614	T	C	T/C	T/T
sca04783_14825	scaffold04783	14825	Bouche_F	42614	C	A	C/A	C/C
sca05155_23652	scaffold05155	23652	Bouche_F	42614	T	A	T/A	T/T
sca01190_39590	scaffold01190	39590	Bouche_F	42618	C	A	C/A	C/C
sca00406_46801	scaffold00406	46801	Bouche_F	42706	C	T	C/T	C/C
sca02162_61877	scaffold02162	61877	Bouche_F	42706	A	G	A/G	A/A
sca04422_5832	scaffold04422	5832	Bouche_F	42706	T	C	T/C	T/T
sca01129_23149	scaffold01129	23149	Bouche_F	42779	A	G	A/G	A/A
sca01338_25928	scaffold01338	25928	Bouche_F	43036	A	T	A/T	A/A
sca02484_46390	scaffold02484	46390	Bouche_F	43221	C	T	C/T	C/C
sca04884_30981	scaffold04884	30981	Bouche_F	43221	A	G	A/G	A/A
sca01228_15337	scaffold01228	15337	Bouche_F	43227	A	G	A/G	A/A
sca12429_3062	scaffold12429	3062	Bouche_F	43577	G	A	G/A	G/G
sca03794_37954	scaffold03794	37954	Bouche_F	43588	A	T	A/T	A/A
sca04795_33389	scaffold04795	33389	Bouche_F	43682	G	A	G/A	G/G
sca00213_88838	scaffold00213	88838	Bouche_F	43745	C	G	C/G	C/C
sca00228_50088	scaffold00228	50088	Bouche_F	43745	G	A	G/A	G/G
sca00452_108930	scaffold00452	108930	Bouche_F	43745	A	G	A/G	A/A
sca01678_39449	scaffold01678	39449	Bouche_F	43745	A	T	A/T	A/A
sca01755_27182	scaffold01755	27182	Bouche_F	43745	T	G	T/G	T/T
sca02054_58761	scaffold02054	58761	Bouche_F	43745	C	T	C/T	C/C
sca06533_22323	scaffold06533	22323	Bouche_F	43745	A	G	A/G	A/A
sca06636_30466	scaffold06636	30466	Bouche_F	43745	GTAAT	GT	GTAAT/GT	GTAAT/GTAAT
sca14886_10700	scaffold14886	10700	Bouche_F	43745	A	T	A/T	A/A
sca00937_52182	scaffold00937	52182	Bouche_F	43749	G	T	G/T	G/G
sca01337_77601	scaffold01337	77601	Bouche_F	43867	A	T	A/T	A/A
sca05034_5730	scaffold05034	5730	Bouche_F	43867	A	G	A/G	A/A
sca05849_2612	scaffold05849	2612	Bouche_F	43867	T	A	T/A	T/T
sca14157_9092	scaffold14157	9092	Bouche_F	43867	T	C	T/C	T/T
sca36688_563	scaffold36688	563	Bouche_F	43867	G	A	G/A	G/G
sca08583_6751	scaffold08583	6751	Bouche_F	43876	C	T	C/T	C/C
sca03281_17767	scaffold03281	17767	Bouche_F	43886	C	T	C/T	C/C
sca10019_3198	scaffold10019	3198	Bouche_F	44181	C	G	C/G	C/C
sca04812_9937	scaffold04812	9937	Bouche_F	44193	C	A	C/A	C/C
sca09625_5565	scaffold09625	5565	Bouche_F	44227	GCT	GCTCT	GCT/GCTCT	GCT/GCT
sca02259_58597	scaffold02259	58597	Bouche_F	44243	A	G	A/G	A/A
sca00424_4138	scaffold00424	4138	Bouche_F	44286	AAA	AAAGTCTTAACTCACAATAA	AAA/AAAGTCTTAACTCACAATAA	AAA/AAA
sca05449_29692	scaffold05449	29692	Bouche_F	44286	T	A	T/A	T/T
sca06371_15042	scaffold06371	15042	Bouche_F	44475	T	C	T/C	T/T
sca12357_14174	scaffold12357	14174	Bouche_F	44585	C	T	C/T	C/C
sca00318_62350	scaffold00318	62350	Bouche_F	44.73	G	T	G/T	G/G
sca07878_14801	scaffold07878	14801	Bouche_F	44873	G	A	G/A	G/G
sca00707_80883	scaffold00707	80883	Bouche_F	44956	T	C	T/C	T/T
sca00926_87506	scaffold00926	87506	Bouche_F	45188	G	A	G/A	G/G
sca30267_2384	scaffold30267	2384	Bouche_F	45188	A	G	A/G	A/A
sca01375_15014	scaffold01375	15014	Bouche_F	45.37	C	G	C/G	C/C
sca00032_86743	scaffold00032	86743	Bouche_F	45687	A	G	A/G	A/A
sca01943_1800	scaffold01943	1800	Bouche_F	45687	A	G	A/G	A/A
sca01984_22683	scaffold01984	22683	Bouche_F	45687	C	A	C/A	C/C
sca09946_21188	scaffold09946	21188	Bouche_F	45687	G	T	G/T	G/G
sca00372_114691	scaffold00372	114691	Bouche_F	45.94	T	A	T/A	T/T
sca07351_7369	scaffold07351	7369	Bouche_F	45.94	C	G	C/G	C/C
sca03777_13032	scaffold03777	13032	Bouche_F	46827	G	A	G/A	G/G
sca03000_20047	scaffold03000	20047	Bouche_F	46976	C	T	C/T	C/C
sca00182_127695	scaffold00182	127695	Bouche_F	46.99	G	A	G/A	G/G
sca02658_15023	scaffold02658	15023	Bouche_F	46.99	C	T	C/T	C/C
sca03368_11073	scaffold03368	11073	Bouche_F	46.99	G	A	G/A	G/G
sca00220_82109	scaffold00220	82109	Bouche_F	47806	C	T	C/T	C/C
sca04097_15832	scaffold04097	15832	Bouche_F	48099	T	C	T/C	T/T
sca25895_1347	scaffold25895	1347	Bouche_F	48125	T	C	T/C	T/T
sca01138_72848	scaffold01138	72848	Bouche_F	48362	G	T	G/T	G/G
sca07004_28178	scaffold07004	28178	Bouche_F	48362	A	G	A/G	A/A
sca18927_7325	scaffold18927	7325	Bouche_F	48362	G	A	G/A	G/G
sca27510_1828	scaffold27510	1828	Bouche_F	48362	A	G	A/G	A/A
sca02897_53057	scaffold02897	53057	Bouche_F	48559	A	G	A/G	A/A
sca00101_144146	scaffold00101	144146	Bouche_F	49157	A	G	A/G	A/A
sca10407_11316	scaffold10407	11316	Bouche_F	49645	A	G	A/G	A/A
sca07420_15100	scaffold07420	15100	Bouche_F	50182	G	A	G/A	G/G
sca00786_9083	scaffold00786	9083	Bouche_F	51463	C	T	C/T	C/C
sca06036_31972	scaffold06036	31972	Bouche_F	52567	G	A	G/A	G/G
sca01591_16197	scaffold01591	16197	Bouche_F	53704	G	A	G/A	G/G
sca01306_12607	scaffold01306	12607	Bouche_F	55717	C	A	C/A	C/C
sca06376_3519	scaffold06376	3519	Bouche_F	56.61	C	A	C/A	C/C
sca01459_19020	scaffold01459	19020	Bouche_F	57094	T	C	T/C	T/T
sca02163_20038	scaffold02163	20038	Bouche_F	57423	T	G	T/G	T/T
sca12219_3354	scaffold12219	3354	Bouche_F	58.26	C	T	C/T	C/C
sca02418_2149	scaffold02418	2149	Bouche_F	64244	G	A	G/A	G/G
sca18737_9012	scaffold18737	9012	Bouche_F	64599	G	A	G/A	G/G
sca03873_32740	scaffold03873	32740	Bouche_F	64976	T	C	T/C	T/T
sca00047_58510	scaffold00047	58510	Bouche_F	68267	T	A	T/A	T/T
sca03448_38222	scaffold03448	38222	Bouche_F	70713	T	C	T/C	T/T
sca03160_45761	scaffold03160	45761	Bouche_F	71994	C	T	C/T	C/C
sca03219_35602	scaffold03219	35602	Bouche_F	72593	G	A	G/A	G/G
sca04373_36756	scaffold04373	36756	Bouche_F	73334	G	A	G/A	G/G
sca01777_64758	scaffold01777	64758	Bouche_F	73774	C	T	C/T	C/C
sca13630_11034	scaffold13630	11034	Bouche_G	0	T	C	T/C	T/T
sca03017_6697	scaffold03017	6697	Bouche_G	1857	C	A	C/A	C/C
sca07047_16182	scaffold07047	16182	Bouche_G	2807	T	C	T/C	T/T
sca00602_83003	scaffold00602	83003	Bouche_G	3124	A	G	A/G	A/A
sca01221_59404	scaffold01221	59404	Bouche_G	3124	C	T	C/T	C/C
sca01958_36520	scaffold01958	36520	Bouche_G	3124	G	A	G/A	G/G
sca02114_1307	scaffold02114	1307	Bouche_G	3124	A	G	A/G	A/A
sca22649_3679	scaffold22649	3679	Bouche_G	6579	T	A	T/A	T/T
sca03278_23714	scaffold03278	23714	Bouche_G	13359	T	C	T/C	T/T
sca03556_45545	scaffold03556	45545	Bouche_G	18746	A	T	A/T	A/A
sca00084_36006	scaffold00084	36006	Bouche_G	19975	A	G	A/G	A/A
sca19354_2271	scaffold19354	2271	Bouche_G	22358	G	T	G/T	G/G
sca02885_23091	scaffold02885	23091	Bouche_G	22833	T	C	T/C	T/T
sca02855_29548	scaffold02855	29548	Bouche_G	26659	T	A	T/A	T/T
sca05047_14441	scaffold05047	14441	Bouche_G	27032	C	T	C/T	C/C
sca15113_3704	scaffold15113	3704	Bouche_G	27054	T	C	T/C	T/T
sca05139_14390	scaffold05139	14390	Bouche_G	27884	G	A	G/A	G/G
sca06244_10836	scaffold06244	10836	Bouche_G	29.05	A	T	A/T	A/A
sca02987_23539	scaffold02987	23539	Bouche_G	29067	C	A	C/A	C/C
sca03730_31922	scaffold03730	31922	Bouche_G	29067	C	T	C/T	C/C
sca07631_21674	scaffold07631	21674	Bouche_G	29784	C	A	C/A	C/C
sca04970_2299	scaffold04970	2299	Bouche_G	30189	A	C	A/C	A/A
sca21281_5896	scaffold21281	5896	Bouche_G	30189	GTCTTGAC	GTCTTGACTCTTGAC	GTCTTGAC/GTCTTGACTCTTGAC	GTCTTGAC/GTCTTGAC
sca07336_11109	scaffold07336	11109	Bouche_G	30544	G	A	G/A	G/G
sca29669_410	scaffold29669	410	Bouche_G	31681	A	G	A/G	A/A
sca00456_65168	scaffold00456	65168	Bouche_G	32628	T	C	T/C	T/T
sca01829_39963	scaffold01829	39963	Bouche_G	32628	A	C	A/C	A/A
sca02616_25450	scaffold02616	25450	Bouche_G	32628	A	C	A/C	A/A
sca05843_22030	scaffold05843	22030	Bouche_G	33.09	C	A	C/A	C/C
sca01039_40386	scaffold01039	40386	Bouche_G	33645	G	T	G/T	G/G
sca02926_5176	scaffold02926	5176	Bouche_G	33645	C	T	C/T	C/C
sca03630_6252	scaffold03630	6252	Bouche_G	33645	A	T	A/T	A/A
sca07763_10091	scaffold07763	10091	Bouche_G	33645	C	T	C/T	C/C
sca01210_6585	scaffold01210	6585	Bouche_G	34057	C	T	C/T	C/C
sca04964_11992	scaffold04964	11992	Bouche_G	34057	A	G	A/G	A/A
sca06828_26998	scaffold06828	26998	Bouche_G	34455	T	C	T/C	T/T
sca02350_22259	scaffold02350	22259	Bouche_G	34462	T	C	T/C	T/T
sca02493_15069	scaffold02493	15069	Bouche_G	34462	G	A	G/A	G/G
sca03664_2254	scaffold03664	2254	Bouche_G	34462	G	A	G/A	G/G
sca04367_5068	scaffold04367	5068	Bouche_G	34462	T	A	T/A	T/T
sca05122_31939	scaffold05122	31939	Bouche_G	34462	T	A	T/A	T/T
sca07183_16464	scaffold07183	16464	Bouche_G	34462	T	C	T/C	T/T
sca08356_22458	scaffold08356	22458	Bouche_G	34462	C	A	C/A	C/C
sca08512_9820	scaffold08512	9820	Bouche_G	34462	T	A	T/A	T/T
sca10349_9421	scaffold10349	9421	Bouche_G	34462	G	A	G/A	G/G
sca13297_8940	scaffold13297	8940	Bouche_G	34462	A	G	A/G	A/A
sca17194_6971	scaffold17194	6971	Bouche_G	34462	G	A	G/A	G/G
sca20682_5173	scaffold20682	5173	Bouche_G	34462	T	C	T/C	T/T
sca34106_1503	scaffold34106	1503	Bouche_G	34462	C	T	C/T	C/C
sca07720_13070	scaffold07720	13070	Bouche_G	34796	T	A	T/A	T/T
sca04616_7410	scaffold04616	7410	Bouche_G	34993	T	C	T/C	T/T
sca02846_17446	scaffold02846	17446	Bouche_G	35107	C	T	C/T	C/C
sca16799_2468	scaffold16799	2468	Bouche_G	35198	G	T	G/T	G/G
sca06609_23281	scaffold06609	23281	Bouche_G	35286	C	T	C/T	C/C
sca00672_37840	scaffold00672	37840	Bouche_G	35295	G	A	G/A	G/G
sca01227_35307	scaffold01227	35307	Bouche_G	35295	C	A	C/A	C/C
sca02324_32127	scaffold02324	32127	Bouche_G	35295	C	T	C/T	C/C
sca02784_4424	scaffold02784	4424	Bouche_G	35295	G	T	G/T	G/G
sca03029_26880	scaffold03029	26880	Bouche_G	35295	GCTTCAA	GCTTCAAGTCTTCAA	GCTTCAA/GCTTCAAGTCTTCAA	GCTTCAA/GCTTCAA
sca03052_18232	scaffold03052	18232	Bouche_G	35295	G	T	G/T	G/G
sca03204_22192	scaffold03204	22192	Bouche_G	35295	A	G	A/G	A/A
sca06261_9243	scaffold06261	9243	Bouche_G	35295	T	C	T/C	T/T
sca06424_10794	scaffold06424	10794	Bouche_G	35295	C	T	C/T	C/C
sca07595_7626	scaffold07595	7626	Bouche_G	35295	G	A	G/A	G/G
sca34280_563	scaffold34280	563	Bouche_G	35295	G	C	G/C	G/G
sca12863_6224	scaffold12863	6224	Bouche_G	35379	T	A	T/A	T/T
sca00376_46809	scaffold00376	46809	Bouche_G	35706	A	G	A/G	A/A
sca01283_52426	scaffold01283	52426	Bouche_G	35706	G	A	G/A	G/G
sca02528_53217	scaffold02528	53217	Bouche_G	35706	G	T	G/T	G/G
sca03876_20903	scaffold03876	20903	Bouche_G	35706	C	G	C/G	C/C
sca07378_20437	scaffold07378	20437	Bouche_G	35706	A	T	A/T	A/A
sca08865_2497	scaffold08865	2497	Bouche_G	36078	C	T	C/T	C/C
sca01399_30036	scaffold01399	30036	Bouche_G	36562	ACG	ACCCG	ACG/ACCCG	ACG/ACG
sca08340_13994	scaffold08340	13994	Bouche_G	36859	G	C	G/C	G/G
sca00040_50297	scaffold00040	50297	Bouche_G	37004	A	G	A/G	A/A
sca00399_6271	scaffold00399	6271	Bouche_G	37004	G	A	G/A	G/G
sca00779_23253	scaffold00779	23253	Bouche_G	37004	A	C	A/C	A/A
sca00823_80865	scaffold00823	80865	Bouche_G	37004	G	A	G/A	G/G
sca00849_45352	scaffold00849	45352	Bouche_G	37004	A	G	A/G	A/A
sca00851_9810	scaffold00851	9810	Bouche_G	37004	G	T	G/T	G/G
sca01104_47859	scaffold01104	47859	Bouche_G	37004	A	G	A/G	A/A
sca02053_47504	scaffold02053	47504	Bouche_G	37004	C	T	C/T	C/C
sca02153_57599	scaffold02153	57599	Bouche_G	37004	G	A	G/A	G/G
sca04864_17664	scaffold04864	17664	Bouche_G	37004	G	A	G/A	G/G
sca10908_5374	scaffold10908	5374	Bouche_G	37004	G	T	G/T	G/G
sca14596_233	scaffold14596	233	Bouche_G	37004	A	C	A/C	A/A
sca19114_2400	scaffold19114	2400	Bouche_G	37004	A	G	A/G	A/A
sca08990_17994	scaffold08990	17994	Bouche_G	37535	A	G	A/G	A/A
sca15406_11027	scaffold15406	11027	Bouche_G	37552	T	A	T/A	T/T
sca04826_17069	scaffold04826	17069	Bouche_G	37556	A	T	A/T	A/A
sca00334_33110	scaffold00334	33110	Bouche_G	37558	A	C	A/C	A/A
sca00494_30067	scaffold00494	30067	Bouche_G	37558	C	T	C/T	C/C
sca00611_13842	scaffold00611	13842	Bouche_G	37558	T	G	T/G	T/T
sca00732_10882	scaffold00732	10882	Bouche_G	37558	G	T	G/T	G/G
sca00749_57950	scaffold00749	57950	Bouche_G	37558	G	C	G/C	G/G
sca01820_31595	scaffold01820	31595	Bouche_G	37558	AGG	AG	AGG/AG	AGG/AGG
sca01954_24060	scaffold01954	24060	Bouche_G	37558	A	T	A/T	A/A
sca01999_6159	scaffold01999	6159	Bouche_G	37558	C	T	C/T	C/C
sca03590_28148	scaffold03590	28148	Bouche_G	37558	C	T	C/T	C/C
sca03597_22846	scaffold03597	22846	Bouche_G	37558	T	C	T/C	T/T
sca04077_19118	scaffold04077	19118	Bouche_G	37558	A	T	A/T	A/A
sca04166_34825	scaffold04166	34825	Bouche_G	37558	A	G	A/G	A/A
sca05269_26121	scaffold05269	26121	Bouche_G	37558	T	C	T/C	T/T
sca05764_22654	scaffold05764	22654	Bouche_G	37558	C	T	C/T	C/C
sca09048_7461	scaffold09048	7461	Bouche_G	37558	C	T	C/T	C/C
sca09862_11727	scaffold09862	11727	Bouche_G	37558	G	A	G/A	G/G
sca09932_4927	scaffold09932	4927	Bouche_G	37558	T	C	T/C	T/T
sca11172_13958	scaffold11172	13958	Bouche_G	37558	A	T	A/T	A/A
sca02676_3137	scaffold02676	3137	Bouche_G	37568	C	G	C/G	C/C
sca03688_8534	scaffold03688	8534	Bouche_G	38064	C	A	C/A	C/C
sca01964_16596	scaffold01964	16596	Bouche_G	38071	C	T	C/T	C/C
sca00344_51575	scaffold00344	51575	Bouche_G	38.09	C	T	C/T	C/C
sca01325_75461	scaffold01325	75461	Bouche_G	38.09	C	T	C/T	C/C
sca06835_9777	scaffold06835	9777	Bouche_G	38.09	C	T	C/T	C/C
sca08572_17594	scaffold08572	17594	Bouche_G	38.09	T	G	T/G	T/T
sca11804_13338	scaffold11804	13338	Bouche_G	38.09	A	C	A/C	A/A
sca15564_4904	scaffold15564	4904	Bouche_G	38.09	T	C	T/C	T/T
sca00703_44955	scaffold00703	44955	Bouche_G	38661	T	C	T/C	T/T
sca05214_11172	scaffold05214	11172	Bouche_G	38661	G	A	G/A	G/G
sca13404_12075	scaffold13404	12075	Bouche_G	38661	T	C	T/C	T/T
sca08878_3866	scaffold08878	3866	Bouche_G	38.72	T	G	T/G	T/T
sca01603_71686	scaffold01603	71686	Bouche_G	39115	C	T	C/T	C/C
sca05994_5433	scaffold05994	5433	Bouche_G	39115	A	G	A/G	A/A
sca03544_40406	scaffold03544	40406	Bouche_G	39122	T	C	T/C	T/T
sca01781_14797	scaffold01781	14797	Bouche_G	39467	C	T	C/T	C/C
sca02192_47866	scaffold02192	47866	Bouche_G	40129	C	T	C/T	C/C
sca11792_14745	scaffold11792	14745	Bouche_G	40151	G	A	G/A	G/G
sca11411_16822	scaffold11411	16822	Bouche_G	40765	C	T	C/T	C/C
sca08747_19613	scaffold08747	19613	Bouche_G	40921	A	G	A/G	A/A
sca16498_3268	scaffold16498	3268	Bouche_G	41.13	C	G	C/G	C/C
sca10050_5789	scaffold10050	5789	Bouche_G	41998	GATA	GATATA	GATA/GATATA	GATA/GATA
sca13840_10092	scaffold13840	10092	Bouche_G	43.76	A	C	A/C	A/A
sca26216_2787	scaffold26216	2787	Bouche_G	44237	C	A	C/A	C/C
sca01457_11005	scaffold01457	11005	Bouche_G	45.71	C	G	C/G	C/C
sca01609_34750	scaffold01609	34750	Bouche_G	45777	A	G	A/G	A/A
sca06455_24192	scaffold06455	24192	Bouche_G	46587	T	C	T/C	T/T
sca11826_8065	scaffold11826	8065	Bouche_G	47154	G	A	G/A	G/G
sca02005_55324	scaffold02005	55324	Bouche_G	47727	C	T	C/T	C/C
sca05259_10654	scaffold05259	10654	Bouche_G	47727	T	C	T/C	T/T
sca08910_5713	scaffold08910	5713	Bouche_G	48.04	G	T	G/T	G/G
sca06114_20744	scaffold06114	20744	Bouche_G	48766	A	G	A/G	A/A
sca15657_9699	scaffold15657	9699	Bouche_G	48766	G	A	G/A	G/G
sca03213_42728	scaffold03213	42728	Bouche_G	50215	C	T	C/T	C/C
sca01619_15268	scaffold01619	15268	Bouche_G	51373	G	C	G/C	G/G
sca02602_48175	scaffold02602	48175	Bouche_G	53603	T	C	T/C	T/T
sca27676_2725	scaffold27676	2725	Bouche_G	56894	T	C	T/C	T/T
sca11145_7485	scaffold11145	7485	Bouche_G	57671	T	A	T/A	T/T
sca12081_9378	scaffold12081	9378	Bouche_G	57961	T	C	T/C	T/T
sca02397_42838	scaffold02397	42838	Bouche_G	58346	C	T	C/T	C/C
sca01849_34593	scaffold01849	34593	Bouche_G	59571	T	C	T/C	T/T
sca00090_77998	scaffold00090	77998	Bouche_H	1.19	G	C	G/C	G/G
sca00564_9874	scaffold00564	9874	Bouche_H	1.58	T	C	T/C	T/T
sca02913_28237	scaffold02913	28237	Bouche_H	1597	T	C	T/C	T/T
sca00030_122450	scaffold00030	122450	Bouche_H	1.62	C	A	C/A	C/C
sca00088_150033	scaffold00088	150033	Bouche_H	1.62	A	G	A/G	A/A
sca00308_110868	scaffold00308	110868	Bouche_H	1.62	C	T	C/T	C/C
sca00417_66650	scaffold00417	66650	Bouche_H	1.62	G	A	G/A	G/G
sca00912_76910	scaffold00912	76910	Bouche_H	1.62	T	C	T/C	T/T
sca01639_52283	scaffold01639	52283	Bouche_H	1.62	C	T	C/T	C/C
sca02805_37854	scaffold02805	37854	Bouche_H	1.62	C	T	C/T	C/C
sca03180_45601	scaffold03180	45601	Bouche_H	1.62	T	C	T/C	T/T
sca03289_4802	scaffold03289	4802	Bouche_H	1.62	A	G	A/G	A/A
sca03303_7586	scaffold03303	7586	Bouche_H	1.62	T	A	T/A	T/T
sca05189_10344	scaffold05189	10344	Bouche_H	1.62	A	G	A/G	A/A
sca07028_2251	scaffold07028	2251	Bouche_H	1.62	T	A	T/A	T/T
sca07852_102	scaffold07852	102	Bouche_H	1.62	T	G	T/G	T/T
sca12504_8799	scaffold12504	8799	Bouche_H	1.62	C	A	C/A	C/C
sca06610_3366	scaffold06610	3366	Bouche_H	1813	T	C	T/C	T/T
sca00015_44261	scaffold00015	44261	Bouche_H	1847	C	T	C/T	C/C
sca01666_29518	scaffold01666	29518	Bouche_H	2492	T	G	T/G	T/T
sca01316_12683	scaffold01316	12683	Bouche_H	2557	A	T	A/T	A/A
sca01929_11379	scaffold01929	11379	Bouche_H	2557	A	T	A/T	A/A
sca02322_34263	scaffold02322	34263	Bouche_H	2557	G	A	G/A	G/G
sca03044_47562	scaffold03044	47562	Bouche_H	2557	A	G	A/G	A/A
sca03187_4080	scaffold03187	4080	Bouche_H	2557	T	C	T/C	T/T
sca04184_11109	scaffold04184	11109	Bouche_H	2557	A	T	A/T	A/A
sca04207_30242	scaffold04207	30242	Bouche_H	2557	C	T	C/T	C/C
sca04428_42661	scaffold04428	42661	Bouche_H	2557	T	C	T/C	T/T
sca05805_29492	scaffold05805	29492	Bouche_H	2557	T	A	T/A	T/T
sca07020_17493	scaffold07020	17493	Bouche_H	2557	C	A	C/A	C/C
sca10805_6865	scaffold10805	6865	Bouche_H	2557	T	C	T/C	T/T
sca21200_4840	scaffold21200	4840	Bouche_H	2557	A	C	A/C	A/A
sca24826_3791	scaffold24826	3791	Bouche_H	2557	G	A	G/A	G/G
sca00123_21915	scaffold00123	21915	Bouche_H	3135	G	A	G/A	G/G
sca04824_28966	scaffold04824	28966	Bouche_H	3708	T	C	T/C	T/T
sca00129_96280	scaffold00129	96280	Bouche_H	3711	A	G	A/G	A/A
sca01011_35917	scaffold01011	35917	Bouche_H	3711	C	A	C/A	C/C
sca03182_43093	scaffold03182	43093	Bouche_H	3711	T	G	T/G	T/T
sca03435_46209	scaffold03435	46209	Bouche_H	3711	C	T	C/T	C/C
sca06738_1016	scaffold06738	1016	Bouche_H	3711	T	A	T/A	T/T
sca02492_47135	scaffold02492	47135	Bouche_H	4253	T	A	T/A	T/T
sca00403_94185	scaffold00403	94185	Bouche_H	5743	C	T	C/T	C/C
sca04260_17631	scaffold04260	17631	Bouche_H	6498	A	C	A/C	A/A
sca00371_55870	scaffold00371	55870	Bouche_H	30902	A	G	A/G	A/A
sca03228_27230	scaffold03228	27230	Bouche_H	30902	G	A	G/A	G/G
sca18084_8323	scaffold18084	8323	Bouche_H	30902	G	A	G/A	G/G
sca06454_19781	scaffold06454	19781	Bouche_H	30909	T	A	T/A	T/T
sca09652_8920	scaffold09652	8920	Bouche_H	30909	A	G	A/G	A/A
sca12825_3097	scaffold12825	3097	Bouche_H	30928	GGTGT	GGTGTGT	GGTGT/GGTGTGT	GGTGT/GGTGT
sca05852_30266	scaffold05852	30266	Bouche_H	30936	G	A	G/A	G/G
sca06481_8138	scaffold06481	8138	Bouche_H	31432	T	C	T/C	T/T
sca04550_8430	scaffold04550	8430	Bouche_H	33.57	C	T	C/T	C/C
sca06294_20034	scaffold06294	20034	Bouche_H	36234	C	G	C/G	C/C
sca04042_36305	scaffold04042	36305	Bouche_H	36654	G	T	G/T	G/G
sca04903_2688	scaffold04903	2688	Bouche_H	36654	T	C	T/C	T/T
sca13168_11268	scaffold13168	11268	Bouche_H	37.78	C	T	C/T	C/C
sca04505_2281	scaffold04505	2281	Bouche_H	37801	A	T	A/T	A/A
sca05859_3227	scaffold05859	3227	Bouche_H	38374	C	T	C/T	C/C
sca02823_48810	scaffold02823	48810	Bouche_H	40617	T	C	T/C	T/T
sca11056_13898	scaffold11056	13898	Bouche_H	40686	G	A	G/A	G/G
sca08599_10781	scaffold08599	10781	Bouche_H	41192	G	A	G/A	G/G
sca10405_15753	scaffold10405	15753	Bouche_H	41605	T	C	T/C	T/T
sca05946_12069	scaffold05946	12069	Bouche_H	43007	T	C	T/C	T/T
sca03237_45550	scaffold03237	45550	Bouche_H	47018	T	G	T/G	T/T
sca05060_23983	scaffold05060	23983	Bouche_H	54094	C	T	C/T	C/C
sca05674_989	scaffold05674	989	Bouche_H	55145	T	C	T/C	T/T
sca11720_4692	scaffold11720	4692	Bouche_H	55145	A	G	A/G	A/A
sca21874_3835	scaffold21874	3835	Bouche_H	55145	C	A	C/A	C/C
sca06214_17150	scaffold06214	17150	Bouche_H	55725	T	A	T/A	T/T
sca01223_33548	scaffold01223	33548	Bouche_H	57471	C	G	C/G	C/C
sca06797_13433	scaffold06797	13433	Bouche_H	58055	C	T	C/T	C/C
sca11294_15631	scaffold11294	15631	Bouche_I	0	A	G	A/G	A/A
sca13000_714	scaffold13000	714	Bouche_I	0.184	A	C	A/C	A/A
sca05450_26743	scaffold05450	26743	Bouche_I	0.417	C	T	C/T	C/C
sca02832_55548	scaffold02832	55548	Bouche_I	3303	C	T	C/T	C/C
sca04368_32873	scaffold04368	32873	Bouche_I	3857	A	G	A/G	A/A
sca04506_15619	scaffold04506	15619	Bouche_I	4423	G	A	G/A	G/G
sca01898_38448	scaffold01898	38448	Bouche_I	6536	G	C	G/C	G/G
sca01043_59590	scaffold01043	59590	Bouche_I	8833	A	G	A/G	A/A
sca02252_59950	scaffold02252	59950	Bouche_I	11.86	A	G	A/G	A/A
sca01578_39597	scaffold01578	39597	Bouche_I	12335	G	A	G/A	G/G
sca02709_44696	scaffold02709	44696	Bouche_I	12497	A	T	A/T	A/A
sca07415_23427	scaffold07415	23427	Bouche_I	12911	CAGTATCAGAGAGGAGATAAGAGT	CAGT	CAGTATCAGAGAGGAGATAAGAGT/CAGT	CAGTATCAGAGAGGAGATAAGAGT/CAGTATCAGAGAGGAGATAAGAGT
sca09195_11276	scaffold09195	11276	Bouche_I	13623	C	A	C/A	C/C
sca00258_38771	scaffold00258	38771	Bouche_I	15172	A	G	A/G	A/A
sca06925_28506	scaffold06925	28506	Bouche_I	17826	CTCATCATCATCATCATCATCATCAT	CTCATCATCATCATCATCATCATCATCAT	CTCATCATCATCATCATCATCATCAT/CTCATCATCATCATCATCATCATCATCAT	CTCATCATCATCATCATCATCATCAT/CTCATCATCATCATCATCATCATCAT
sca06982_23177	scaffold06982	23177	Bouche_I	18727	T	G	T/G	T/T
sca07912_5957	scaffold07912	5957	Bouche_I	19.07	A	G	A/G	A/A
sca19822_2220	scaffold19822	2220	Bouche_I	19.07	A	G	A/G	A/A
sca05845_30167	scaffold05845	30167	Bouche_I	20884	T	G	T/G	T/T
sca12356_5792	scaffold12356	5792	Bouche_I	21.24	T	C	T/C	T/T
sca11642_14013	scaffold11642	14013	Bouche_I	21729	T	C	T/C	T/T
sca02504_5361	scaffold02504	5361	Bouche_I	21749	C	G	C/G	C/C
sca04021_19825	scaffold04021	19825	Bouche_I	22015	G	A	G/A	G/G
sca18568_6559	scaffold18568	6559	Bouche_I	23023	T	C	T/C	T/T
sca04983_6036	scaffold04983	6036	Bouche_I	23861	C	T	C/T	C/C
sca08905_16181	scaffold08905	16181	Bouche_I	24824	G	C	G/C	G/G
sca03181_27864	scaffold03181	27864	Bouche_I	25041	C	T	C/T	C/C
sca03353_50049	scaffold03353	50049	Bouche_I	25041	A	G	A/G	A/A
sca01522_22310	scaffold01522	22310	Bouche_I	25091	A	G	A/G	A/A
sca07815_9659	scaffold07815	9659	Bouche_I	25091	A	T	A/T	A/A
sca09880_17674	scaffold09880	17674	Bouche_I	25473	C	T	C/T	C/C
sca03900_16952	scaffold03900	16952	Bouche_I	25611	G	T	G/T	G/G
sca10299_5197	scaffold10299	5197	Bouche_I	25611	A	G	A/G	A/A
sca05239_26525	scaffold05239	26525	Bouche_I	26004	A	T	A/T	A/A
sca20665_1715	scaffold20665	1715	Bouche_I	26.91	C	T	C/T	C/C
sca01073_2238	scaffold01073	2238	Bouche_I	27.11	T	A	T/A	T/T
sca01581_46920	scaffold01581	46920	Bouche_I	27.11	C	T	C/T	C/C
sca08072_13706	scaffold08072	13706	Bouche_I	27.11	T	C	T/C	T/T
sca14986_9215	scaffold14986	9215	Bouche_I	27.11	T	A	T/A	T/T
sca24591_2480	scaffold24591	2480	Bouche_I	27263	G	C	G/C	G/G
sca01410_19890	scaffold01410	19890	Bouche_I	27427	T	C	T/C	T/T
sca01810_1179	scaffold01810	1179	Bouche_I	27427	G	A	G/A	G/G
sca02965_30339	scaffold02965	30339	Bouche_I	27427	C	T	C/T	C/C
sca03209_8103	scaffold03209	8103	Bouche_I	27427	C	G	C/G	C/C
sca08620_9429	scaffold08620	9429	Bouche_I	27427	C	A	C/A	C/C
sca09620_10641	scaffold09620	10641	Bouche_I	27427	A	T	A/T	A/A
sca09768_9173	scaffold09768	9173	Bouche_I	27427	A	G	A/G	A/A
sca12517_12885	scaffold12517	12885	Bouche_I	27427	A	T	A/T	A/A
sca17729_2528	scaffold17729	2528	Bouche_I	27427	T	C	T/C	T/T
sca10524_7632	scaffold10524	7632	Bouche_I	27462	A	T	A/T	A/A
sca01095_67894	scaffold01095	67894	Bouche_I	27568	C	A	C/A	C/C
sca20893_4237	scaffold20893	4237	Bouche_I	27573	C	A	C/A	C/C
sca03136_39461	scaffold03136	39461	Bouche_I	27661	C	T	C/T	C/C
sca06103_8907	scaffold06103	8907	Bouche_I	27671	T	G	T/G	T/T
sca04752_2135	scaffold04752	2135	Bouche_I	28013	A	G	A/G	A/A
sca00858_92383	scaffold00858	92383	Bouche_I	28682	G	T	G/T	G/G
sca06579_5101	scaffold06579	5101	Bouche_I	28835	G	T	G/T	G/G
sca01261_51084	scaffold01261	51084	Bouche_I	28836	C	G	C/G	C/C
sca01427_25395	scaffold01427	25395	Bouche_I	28836	A	G	A/G	A/A
sca01736_16144	scaffold01736	16144	Bouche_I	28836	G	A	G/A	G/G
sca05856_2579	scaffold05856	2579	Bouche_I	28836	G	A	G/A	G/G
sca06330_15329	scaffold06330	15329	Bouche_I	28836	C	T	C/T	C/C
sca09356_14352	scaffold09356	14352	Bouche_I	28836	A	G	A/G	A/A
sca12046_6325	scaffold12046	6325	Bouche_I	28836	G	T	G/T	G/G
sca17410_4374	scaffold17410	4374	Bouche_I	28836	A	T	A/T	A/A
sca01386_76081	scaffold01386	76081	Bouche_I	28839	A	G	A/G	A/A
sca00132_71891	scaffold00132	71891	Bouche_I	28855	C	T	C/T	C/C
sca03441_28318	scaffold03441	28318	Bouche_I	29073	A	C	A/C	A/A
sca01371_49520	scaffold01371	49520	Bouche_I	29352	G	A	G/A	G/G
sca02044_30617	scaffold02044	30617	Bouche_I	29352	A	G	A/G	A/A
sca01045_73640	scaffold01045	73640	Bouche_I	29766	A	G	A/G	A/A
sca01704_57907	scaffold01704	57907	Bouche_I	29.88	C	T	C/T	C/C
sca00214_145885	scaffold00214	145885	Bouche_I	29935	T	G	T/G	T/T
sca00591_51956	scaffold00591	51956	Bouche_I	29935	A	T	A/T	A/A
sca02038_9187	scaffold02038	9187	Bouche_I	29935	G	A	G/A	G/G
sca02319_51583	scaffold02319	51583	Bouche_I	29935	G	A	G/A	G/G
sca02890_32715	scaffold02890	32715	Bouche_I	29935	C	T	C/T	C/C
sca03112_13703	scaffold03112	13703	Bouche_I	29935	G	A	G/A	G/G
sca03843_36278	scaffold03843	36278	Bouche_I	29935	G	A	G/A	G/G
sca11781_8140	scaffold11781	8140	Bouche_I	29935	T	C	T/C	T/T
sca26644_3553	scaffold26644	3553	Bouche_I	29935	G	A	G/A	G/G
sca01590_31102	scaffold01590	31102	Bouche_I	30279	C	T	C/T	C/C
sca02481_9904	scaffold02481	9904	Bouche_I	30348	G	T	G/T	G/G
sca07461_20211	scaffold07461	20211	Bouche_I	30348	T	A	T/A	T/T
sca20032_4570	scaffold20032	4570	Bouche_I	30348	G	C	G/C	G/G
sca20114_924	scaffold20114	924	Bouche_I	30348	C	T	C/T	C/C
sca02690_53166	scaffold02690	53166	Bouche_I	30866	A	C	A/C	A/A
sca01567_17727	scaffold01567	17727	Bouche_I	31096	G	A	G/A	G/G
sca02642_50105	scaffold02642	50105	Bouche_I	31096	A	G	A/G	A/A
sca01911_47715	scaffold01911	47715	Bouche_I	31413	T	C	T/C	T/T
sca02624_15762	scaffold02624	15762	Bouche_I	31431	A	G	A/G	A/A
sca00021_194701	scaffold00021	194701	Bouche_I	31464	T	C	T/C	T/T
sca01797_48926	scaffold01797	48926	Bouche_I	31464	A	G	A/G	A/A
sca02839_36360	scaffold02839	36360	Bouche_I	31464	G	A	G/A	G/G
sca02904_22441	scaffold02904	22441	Bouche_I	31464	A	T	A/T	A/A
sca03641_19682	scaffold03641	19682	Bouche_I	31464	G	C	G/C	G/G
sca03940_37310	scaffold03940	37310	Bouche_I	31464	T	G	T/G	T/T
sca07058_4878	scaffold07058	4878	Bouche_I	31464	T	G	T/G	T/T
sca07118_5369	scaffold07118	5369	Bouche_I	31464	A	G	A/G	A/A
sca07539_4624	scaffold07539	4624	Bouche_I	31464	A	T	A/T	A/A
sca14174_7332	scaffold14174	7332	Bouche_I	31464	A	G	A/G	A/A
sca03669_45296	scaffold03669	45296	Bouche_I	31829	T	A	T/A	T/T
sca10696_9377	scaffold10696	9377	Bouche_I	31979	T	C	T/C	T/T
sca00079_41223	scaffold00079	41223	Bouche_I	32011	G	A	G/A	G/G
sca00186_54010	scaffold00186	54010	Bouche_I	32011	A	G	A/G	A/A
sca00282_51533	scaffold00282	51533	Bouche_I	32011	T	G	T/G	T/T
sca02598_37964	scaffold02598	37964	Bouche_I	32011	GTTT	GTTTT	GTTT/GTTTT	GTTT/GTTT
sca03431_29788	scaffold03431	29788	Bouche_I	32011	G	T	G/T	G/G
sca06749_11080	scaffold06749	11080	Bouche_I	32011	A	T	A/T	A/A
sca13555_9092	scaffold13555	9092	Bouche_I	32011	A	G	A/G	A/A
sca18349_8164	scaffold18349	8164	Bouche_I	32011	T	A	T/A	T/T
sca00390_24744	scaffold00390	24744	Bouche_I	32262	T	C	T/C	T/T
sca05694_20913	scaffold05694	20913	Bouche_I	32262	G	A	G/A	G/G
sca00217_125118	scaffold00217	125118	Bouche_I	32348	G	A	G/A	G/G
sca00890_36221	scaffold00890	36221	Bouche_I	32348	T	G	T/G	T/T
sca04412_41699	scaffold04412	41699	Bouche_I	32348	C	G	C/G	C/C
sca04489_41068	scaffold04489	41068	Bouche_I	32348	A	T	A/T	A/A
sca06274_17275	scaffold06274	17275	Bouche_I	32348	T	C	T/C	T/T
sca06460_4239	scaffold06460	4239	Bouche_I	32348	A	C	A/C	A/A
sca09816_18288	scaffold09816	18288	Bouche_I	32348	T	C	T/C	T/T
sca14840_3051	scaffold14840	3051	Bouche_I	32348	C	T	C/T	C/C
sca18010_4797	scaffold18010	4797	Bouche_I	32352	G	A	G/A	G/G
sca04509_22683	scaffold04509	22683	Bouche_I	32362	G	A	G/A	G/G
sca05344_19952	scaffold05344	19952	Bouche_I	32362	C	A	C/A	C/C
sca00515_60716	scaffold00515	60716	Bouche_I	32368	G	A	G/A	G/G
sca04477_10374	scaffold04477	10374	Bouche_I	32374	T	G	T/G	T/T
sca13401_5661	scaffold13401	5661	Bouche_I	32615	A	G	A/G	A/A
sca05358_16629	scaffold05358	16629	Bouche_I	32744	GTCTTTC	GTC	GTCTTTC/GTC	GTCTTTC/GTCTTTC
sca01405_49248	scaffold01405	49248	Bouche_I	32889	G	C	G/C	G/G
sca22601_734	scaffold22601	734	Bouche_I	32889	G	A	G/A	G/G
sca07876_24799	scaffold07876	24799	Bouche_I	32948	G	A	G/A	G/G
sca04005_23049	scaffold04005	23049	Bouche_I	33.24	A	G	A/G	A/A
sca07564_21719	scaffold07564	21719	Bouche_I	33596	T	C	T/C	T/T
sca01098_18017	scaffold01098	18017	Bouche_I	34034	A	T	A/T	A/A
sca08472_7874	scaffold08472	7874	Bouche_I	34034	G	A	G/A	G/G
sca10665_3268	scaffold10665	3268	Bouche_I	34034	A	C	A/C	A/A
sca02841_54517	scaffold02841	54517	Bouche_I	35421	G	A	G/A	G/G
sca04252_16662	scaffold04252	16662	Bouche_I	35421	A	T	A/T	A/A
sca04501_11807	scaffold04501	11807	Bouche_I	35421	G	T	G/T	G/G
sca04531_2802	scaffold04531	2802	Bouche_I	35421	C	A	C/A	C/C
sca07712_10286	scaffold07712	10286	Bouche_I	36391	G	T	G/T	G/G
sca09188_2744	scaffold09188	2744	Bouche_I	36928	A	G	A/G	A/A
sca09436_18113	scaffold09436	18113	Bouche_I	37068	T	G	T/G	T/T
sca03796_22444	scaffold03796	22444	Bouche_I	37794	G	A	G/A	G/G
sca04371_21953	scaffold04371	21953	Bouche_I	38717	C	A	C/A	C/C
sca04773_5004	scaffold04773	5004	Bouche_I	38717	G	A	G/A	G/G
sca03854_27378	scaffold03854	27378	Bouche_I	39025	A	G	A/G	A/A
sca01659_66001	scaffold01659	66001	Bouche_I	39417	C	T	C/T	C/C
sca00442_5773	scaffold00442	5773	Bouche_I	40.5	T	C	T/C	T/T
sca08921_4062	scaffold08921	4062	Bouche_I	40.5	C	T	C/T	C/C
sca02677_32938	scaffold02677	32938	Bouche_I	40999	G	A	G/A	G/G
sca20241_4473	scaffold20241	4473	Bouche_I	41609	G	A	G/A	G/G
sca04979_34207	scaffold04979	34207	Bouche_I	42059	G	A	G/A	G/G
sca01740_40812	scaffold01740	40812	Bouche_I	42078	G	A	G/A	G/G
sca02523_56980	scaffold02523	56980	Bouche_I	42519	C	T	C/T	C/C
sca08811_13699	scaffold08811	13699	Bouche_I	43127	A	G	A/G	A/A
sca02535_56568	scaffold02535	56568	Bouche_I	44252	T	C	T/C	T/T
sca11853_3198	scaffold11853	3198	Bouche_I	44252	C	T	C/T	C/C
sca04563_22400	scaffold04563	22400	Bouche_I	46523	A	C	A/C	A/A
sca00165_52997	scaffold00165	52997	Bouche_I	47115	C	T	C/T	C/C
sca11740_1022	scaffold11740	1022	Bouche_I	47115	T	C	T/C	T/T
sca12379_3001	scaffold12379	3001	Bouche_I	49469	C	G	C/G	C/C
sca01415_17744	scaffold01415	17744	Bouche_I	54807	C	T	C/T	C/C
sca04984_13707	scaffold04984	13707	Bouche_I	56833	T	G	T/G	T/T
sca01117_69246	scaffold01117	69246	Bouche_I	58389	G	C	G/C	G/G
sca00298_62671	scaffold00298	62671	Bouche_I	59537	T	C	T/C	T/T
sca13569_7413	scaffold13569	7413	Bouche_J	0	A	G	A/G	A/A
sca09760_11434	scaffold09760	11434	Bouche_J	0.431	G	C	G/C	G/G
sca19187_5668	scaffold19187	5668	Bouche_J	2609	A	T	A/T	A/A
sca10957_10239	scaffold10957	10239	Bouche_J	3068	T	G	T/G	T/T
sca02052_42264	scaffold02052	42264	Bouche_J	3264	C	A	C/A	C/C
sca08370_5680	scaffold08370	5680	Bouche_J	5.41	T	C	T/C	T/T
sca01317_46738	scaffold01317	46738	Bouche_J	7483	T	C	T/C	T/T
sca03195_43404	scaffold03195	43404	Bouche_J	9331	A	T	A/T	A/A
sca09490_16525	scaffold09490	16525	Bouche_J	10256	C	T	C/T	C/C
sca17965_4070	scaffold17965	4070	Bouche_J	15629	C	T	C/T	C/C
sca04359_7138	scaffold04359	7138	Bouche_J	16786	G	A	G/A	G/G
sca05224_28007	scaffold05224	28007	Bouche_J	17175	G	A	G/A	G/G
sca10504_20564	scaffold10504	20564	Bouche_J	17628	A	T	A/T	A/A
sca10656_6844	scaffold10656	6844	Bouche_J	18273	T	C	T/C	T/T
sca02370_60743	scaffold02370	60743	Bouche_J	18836	A	T	A/T	A/A
sca30067_3146	scaffold30067	3146	Bouche_J	19462	T	A	T/A	T/T
sca14636_3986	scaffold14636	3986	Bouche_J	19.72	G	A	G/A	G/G
sca03422_31728	scaffold03422	31728	Bouche_J	19934	T	C	T/C	T/T
sca03265_30173	scaffold03265	30173	Bouche_J	19982	A	T	A/T	A/A
sca10132_25392	scaffold10132	25392	Bouche_J	19982	T	C	T/C	T/T
sca03205_24483	scaffold03205	24483	Bouche_J	20.49	T	C	T/C	T/T
sca07695_5954	scaffold07695	5954	Bouche_J	21369	T	C	T/C	T/T
sca04799_30859	scaffold04799	30859	Bouche_J	21883	C	T	C/T	C/C
sca01491_61628	scaffold01491	61628	Bouche_J	22737	C	T	C/T	C/C
sca08268_5026	scaffold08268	5026	Bouche_J	23305	C	T	C/T	C/C
sca06093_33514	scaffold06093	33514	Bouche_J	24333	G	A	G/A	G/G
sca16047_6813	scaffold16047	6813	Bouche_J	24793	T	G	T/G	T/T
sca10572_18754	scaffold10572	18754	Bouche_J	25426	C	T	C/T	C/C
sca09376_9298	scaffold09376	9298	Bouche_J	25497	G	T	G/T	G/G
sca04937_26020	scaffold04937	26020	Bouche_J	25608	C	T	C/T	C/C
sca02556_42411	scaffold02556	42411	Bouche_J	25661	G	A	G/A	G/G
sca01951_51342	scaffold01951	51342	Bouche_J	26395	T	G	T/G	T/T
sca11857_3650	scaffold11857	3650	Bouche_J	27336	T	G	T/G	T/T
sca00069_58406	scaffold00069	58406	Bouche_J	27683	T	G	T/G	T/T
sca00134_83144	scaffold00134	83144	Bouche_J	27843	C	G	C/G	C/C
sca00164_159013	scaffold00164	159013	Bouche_J	27908	C	T	C/T	C/C
sca01451_23039	scaffold01451	23039	Bouche_J	27908	A	G	A/G	A/A
sca02264_13822	scaffold02264	13822	Bouche_J	27908	G	A	G/A	G/G
sca07102_3066	scaffold07102	3066	Bouche_J	27908	T	C	T/C	T/T
sca07757_23349	scaffold07757	23349	Bouche_J	28077	C	T	C/T	C/C
sca06972_16753	scaffold06972	16753	Bouche_J	28.21	C	T	C/T	C/C
sca10267_8478	scaffold10267	8478	Bouche_J	28.21	A	T	A/T	A/A
sca17377_8684	scaffold17377	8684	Bouche_J	28.21	G	T	G/T	G/G
sca00011_47228	scaffold00011	47228	Bouche_J	28302	C	T	C/T	C/C
sca01965_17523	scaffold01965	17523	Bouche_J	28375	T	C	T/C	T/T
sca01583_56450	scaffold01583	56450	Bouche_J	28405	T	C	T/C	T/T
sca05864_30510	scaffold05864	30510	Bouche_J	28405	T	C	T/C	T/T
sca08689_4924	scaffold08689	4924	Bouche_J	28405	A	G	A/G	A/A
sca01324_44861	scaffold01324	44861	Bouche_J	28444	G	A	G/A	G/G
sca00443_2604	scaffold00443	2604	Bouche_J	28486	G	C	G/C	G/G
sca01021_93404	scaffold01021	93404	Bouche_J	28486	T	C	T/C	T/T
sca01319_15733	scaffold01319	15733	Bouche_J	28486	A	C	A/C	A/A
sca02071_2559	scaffold02071	2559	Bouche_J	28486	G	T	G/T	G/G
sca02189_44601	scaffold02189	44601	Bouche_J	28486	T	A	T/A	T/T
sca02285_49676	scaffold02285	49676	Bouche_J	28486	A	T	A/T	A/A
sca02732_14729	scaffold02732	14729	Bouche_J	28486	A	T	A/T	A/A
sca03831_19981	scaffold03831	19981	Bouche_J	28486	C	T	C/T	C/C
sca03926_25570	scaffold03926	25570	Bouche_J	28486	G	A	G/A	G/G
sca05485_22407	scaffold05485	22407	Bouche_J	28486	T	C	T/C	T/T
sca08263_18898	scaffold08263	18898	Bouche_J	28486	T	G	T/G	T/T
sca08344_12152	scaffold08344	12152	Bouche_J	28486	C	T	C/T	C/C
sca01939_50339	scaffold01939	50339	Bouche_J	28536	T	C	T/C	T/T
sca00642_14828	scaffold00642	14828	Bouche_J	28543	G	A	G/A	G/G
sca00689_67736	scaffold00689	67736	Bouche_J	28603	G	A	G/A	G/G
sca00093_108808	scaffold00093	108808	Bouche_J	28625	A	C	A/C	A/A
sca00095_22472	scaffold00095	22472	Bouche_J	28625	T	A	T/A	T/T
sca00138_29350	scaffold00138	29350	Bouche_J	28625	T	C	T/C	T/T
sca00179_52398	scaffold00179	52398	Bouche_J	28625	T	C	T/C	T/T
sca00427_88890	scaffold00427	88890	Bouche_J	28625	T	A	T/A	T/T
sca00522_11960	scaffold00522	11960	Bouche_J	28625	A	T	A/T	A/A
sca00744_90428	scaffold00744	90428	Bouche_J	28625	C	G	C/G	C/C
sca00791_6293	scaffold00791	6293	Bouche_J	28625	A	G	A/G	A/A
sca00902_20684	scaffold00902	20684	Bouche_J	28625	G	A	G/A	G/G
sca00933_1226	scaffold00933	1226	Bouche_J	28625	A	T	A/T	A/A
sca00934_55834	scaffold00934	55834	Bouche_J	28625	T	A	T/A	T/T
sca01155_19391	scaffold01155	19391	Bouche_J	28625	T	C	T/C	T/T
sca01390_35293	scaffold01390	35293	Bouche_J	28625	T	C	T/C	T/T
sca01846_24063	scaffold01846	24063	Bouche_J	28625	T	C	T/C	T/T
sca02198_20021	scaffold02198	20021	Bouche_J	28625	C	G	C/G	C/C
sca02473_37334	scaffold02473	37334	Bouche_J	28625	T	C	T/C	T/T
sca03032_5765	scaffold03032	5765	Bouche_J	28625	C	T	C/T	C/C
sca03409_37121	scaffold03409	37121	Bouche_J	28625	G	A	G/A	G/G
sca03574_25341	scaffold03574	25341	Bouche_J	28625	A	C	A/C	A/A
sca03624_19859	scaffold03624	19859	Bouche_J	28625	A	G	A/G	A/A
sca04426_32952	scaffold04426	32952	Bouche_J	28625	A	G	A/G	A/A
sca04654_1690	scaffold04654	1690	Bouche_J	28625	A	G	A/G	A/A
sca05628_32304	scaffold05628	32304	Bouche_J	28625	C	A	C/A	C/C
sca05899_17960	scaffold05899	17960	Bouche_J	28625	T	A	T/A	T/T
sca07380_4590	scaffold07380	4590	Bouche_J	28625	T	G	T/G	T/T
sca07980_9678	scaffold07980	9678	Bouche_J	28625	T	A	T/A	T/T
sca09481_5008	scaffold09481	5008	Bouche_J	28625	G	C	G/C	G/G
sca12376_8768	scaffold12376	8768	Bouche_J	28625	G	A	G/A	G/G
sca12589_7410	scaffold12589	7410	Bouche_J	28625	T	G	T/G	T/T
sca12593_11965	scaffold12593	11965	Bouche_J	28625	T	G	T/G	T/T
sca00235_32632	scaffold00235	32632	Bouche_J	28.63	T	C	T/C	T/T
sca05615_7653	scaffold05615	7653	Bouche_J	28.63	C	T	C/T	C/C
sca08355_5596	scaffold08355	5596	Bouche_J	28645	T	C	T/C	T/T
sca05005_33580	scaffold05005	33580	Bouche_J	28646	T	C	T/C	T/T
sca00102_52127	scaffold00102	52127	Bouche_J	28.65	A	C	A/C	A/A
sca00487_68622	scaffold00487	68622	Bouche_J	28.65	A	G	A/G	A/A
sca01649_7579	scaffold01649	7579	Bouche_J	28.65	A	G	A/G	A/A
sca01884_16636	scaffold01884	16636	Bouche_J	28.65	A	C	A/C	A/A
sca11949_3630	scaffold11949	3630	Bouche_J	28.65	A	G	A/G	A/A
sca19653_1141	scaffold19653	1141	Bouche_J	28.65	C	T	C/T	C/C
sca01845_24454	scaffold01845	24454	Bouche_J	28656	G	A	G/A	G/G
sca03913_14568	scaffold03913	14568	Bouche_J	28699	G	A	G/A	G/G
sca09619_18617	scaffold09619	18617	Bouche_J	28699	A	G	A/G	A/A
sca03993_29226	scaffold03993	29226	Bouche_J	28.72	G	A	G/A	G/G
sca03006_4406	scaffold03006	4406	Bouche_J	28727	A	G	A/G	A/A
sca12132_9283	scaffold12132	9283	Bouche_J	28762	A	G	A/G	A/A
sca18677_1339	scaffold18677	1339	Bouche_J	28.78	C	T	C/T	C/C
sca00323_74297	scaffold00323	74297	Bouche_J	28801	T	C	T/C	T/T
sca00448_89683	scaffold00448	89683	Bouche_J	28801	A	G	A/G	A/A
sca00469_14575	scaffold00469	14575	Bouche_J	28801	A	T	A/T	A/A
sca00785_88906	scaffold00785	88906	Bouche_J	28801	C	T	C/T	C/C
sca01730_62858	scaffold01730	62858	Bouche_J	28801	C	T	C/T	C/C
sca02427_57415	scaffold02427	57415	Bouche_J	28801	A	G	A/G	A/A
sca02878_36306	scaffold02878	36306	Bouche_J	28801	C	G	C/G	C/C
sca06679_10925	scaffold06679	10925	Bouche_J	28801	A	T	A/T	A/A
sca06751_13939	scaffold06751	13939	Bouche_J	28801	A	T	A/T	A/A
sca08924_14692	scaffold08924	14692	Bouche_J	28801	T	C	T/C	T/T
sca09127_4662	scaffold09127	4662	Bouche_J	28801	C	G	C/G	C/C
sca10133_2229	scaffold10133	2229	Bouche_J	28801	T	C	T/C	T/T
sca10797_10134	scaffold10797	10134	Bouche_J	28801	G	T	G/T	G/G
sca32732_1694	scaffold32732	1694	Bouche_J	28801	C	T	C/T	C/C
sca01049_51880	scaffold01049	51880	Bouche_J	28819	A	G	A/G	A/A
sca00730_63473	scaffold00730	63473	Bouche_J	28833	G	A	G/A	G/G
sca04249_16093	scaffold04249	16093	Bouche_J	28839	A	G	A/G	A/A
sca07198_22874	scaffold07198	22874	Bouche_J	28878	C	G	C/G	C/C
sca12811_4848	scaffold12811	4848	Bouche_J	28905	C	A	C/A	C/C
sca01249_76260	scaffold01249	76260	Bouche_J	28961	A	C	A/C	A/A
sca04345_5350	scaffold04345	5350	Bouche_J	28961	T	C	T/C	T/T
sca08999_17052	scaffold08999	17052	Bouche_J	28961	T	C	T/C	T/T
sca00918_21467	scaffold00918	21467	Bouche_J	28982	C	A	C/A	C/C
sca02356_35657	scaffold02356	35657	Bouche_J	28982	A	C	A/C	A/A
sca04153_13716	scaffold04153	13716	Bouche_J	28982	T	C	T/C	T/T
sca05301_18229	scaffold05301	18229	Bouche_J	28982	A	G	A/G	A/A
sca07572_6027	scaffold07572	6027	Bouche_J	28982	T	C	T/C	T/T
sca10714_5008	scaffold10714	5008	Bouche_J	28982	C	T	C/T	C/C
sca10733_9633	scaffold10733	9633	Bouche_J	28982	C	T	C/T	C/C
sca03231_18840	scaffold03231	18840	Bouche_J	28995	C	T	C/T	C/C
sca01638_9709	scaffold01638	9709	Bouche_J	29004	A	C	A/C	A/A
sca05574_9632	scaffold05574	9632	Bouche_J	29047	A	T	A/T	A/A
sca08299_9393	scaffold08299	9393	Bouche_J	29048	T	G	T/G	T/T
sca17924_1383	scaffold17924	1383	Bouche_J	29048	G	A	G/A	G/G
sca34507_2125	scaffold34507	2125	Bouche_J	29201	A	G	A/G	A/A
sca05682_14145	scaffold05682	14145	Bouche_J	29261	A	T	A/T	A/A
sca00854_71348	scaffold00854	71348	Bouche_J	29326	A	C	A/C	A/A
sca07664_23018	scaffold07664	23018	Bouche_J	29478	A	C	A/C	A/A
sca14599_5645	scaffold14599	5645	Bouche_J	29596	C	T	C/T	C/C
sca10675_8430	scaffold10675	8430	Bouche_J	29653	A	C	A/C	A/A
sca13348_1387	scaffold13348	1387	Bouche_J	29763	G	T	G/T	G/G
sca05422_17272	scaffold05422	17272	Bouche_J	29858	G	A	G/A	G/G
sca14926_7308	scaffold14926	7308	Bouche_J	29858	T	C	T/C	T/T
sca05851_7403	scaffold05851	7403	Bouche_J	30205	G	T	G/T	G/G
sca03294_18634	scaffold03294	18634	Bouche_J	30413	A	G	A/G	A/A
sca07484_12192	scaffold07484	12192	Bouche_J	30658	A	G	A/G	A/A
sca05416_30960	scaffold05416	30960	Bouche_J	30951	C	T	C/T	C/C
sca01628_51106	scaffold01628	51106	Bouche_J	31142	A	T	A/T	A/A
sca03672_31823	scaffold03672	31823	Bouche_J	31142	A	C	A/C	A/A
sca04992_5751	scaffold04992	5751	Bouche_J	31142	C	T	C/T	C/C
sca10014_4423	scaffold10014	4423	Bouche_J	31142	T	G	T/G	T/T
sca07682_4808	scaffold07682	4808	Bouche_J	31586	A	G	A/G	A/A
sca01877_60736	scaffold01877	60736	Bouche_J	32055	T	C	T/C	T/T
sca07781_12250	scaffold07781	12250	Bouche_J	32055	C	T	C/T	C/C
sca02422_52111	scaffold02422	52111	Bouche_J	32709	C	A	C/A	C/C
sca07808_25907	scaffold07808	25907	Bouche_J	33054	T	G	T/G	T/T
sca07982_6950	scaffold07982	6950	Bouche_J	33231	T	C	T/C	T/T
sca07760_20551	scaffold07760	20551	Bouche_J	33489	A	G	A/G	A/A
sca06217_5537	scaffold06217	5537	Bouche_J	33935	CTTGTTGTTGTTGTTGTTGTTGT	CTTGTTGTTGTTGTTGTTGT	CTTGTTGTTGTTGTTGTTGTTGT/CTTGTTGTTGTTGTTGTTGT	CTTGTTGTTGTTGTTGTTGTTGT/CTTGTTGTTGTTGTTGTTGTTGT
sca07677_24203	scaffold07677	24203	Bouche_J	34714	A	T	A/T	A/A
sca11285_6244	scaffold11285	6244	Bouche_J	34841	A	G	A/G	A/A
sca07455_5968	scaffold07455	5968	Bouche_J	35177	A	G	A/G	A/A
sca04715_25957	scaffold04715	25957	Bouche_J	35557	T	A	T/A	T/T
sca04072_6137	scaffold04072	6137	Bouche_J	35926	C	A	C/A	C/C
sca31807_1680	scaffold31807	1680	Bouche_J	35926	G	A	G/A	G/G
sca04561_37644	scaffold04561	37644	Bouche_J	36357	A	C	A/C	A/A
sca01595_17298	scaffold01595	17298	Bouche_J	36643	T	A	T/A	T/T
sca00125_33384	scaffold00125	33384	Bouche_J	36983	G	A	G/A	G/G
sca04391_8720	scaffold04391	8720	Bouche_J	38978	C	T	C/T	C/C
sca01620_70657	scaffold01620	70657	Bouche_J	39992	T	C	T/C	T/T
sca04113_3689	scaffold04113	3689	Bouche_J	41194	C	T	C/T	C/C
sca05732_20834	scaffold05732	20834	Bouche_J	41975	G	A	G/A	G/G
sca02789_28836	scaffold02789	28836	Bouche_J	42367	C	T	C/T	C/C
sca06853_14453	scaffold06853	14453	Bouche_J	44983	G	A	G/A	G/G
sca00160_48444	scaffold00160	48444	Bouche_J	46702	T	A	T/A	T/T
sca09015_7237	scaffold09015	7237	Bouche_J	53874	G	A	G/A	G/G
sca10043_1536	scaffold10043	1536	Bouche_J	55137	T	G	T/G	T/T
sca00305_105846	scaffold00305	105846	Bouche_J	58977	T	C	T/C	T/T
sca02000_36536	scaffold02000	36536	Bouche_K	0	A	G	A/G	A/A
sca03978_18934	scaffold03978	18934	Bouche_K	0	A	G	A/G	A/A
sca07117_28628	scaffold07117	28628	Bouche_K	0.274	C	G	C/G	C/C
sca11968_8664	scaffold11968	8664	Bouche_K	1253	C	A	C/A	C/C
sca00124_60905	scaffold00124	60905	Bouche_K	2715	T	C	T/C	T/T
sca00797_94765	scaffold00797	94765	Bouche_K	2715	A	C	A/C	A/A
sca03016_15162	scaffold03016	15162	Bouche_K	5961	A	G	A/G	A/A
sca26601_1725	scaffold26601	1725	Bouche_K	5961	A	T	A/T	A/A
sca21940_5215	scaffold21940	5215	Bouche_K	7792	C	T	C/T	C/C
sca13117_9358	scaffold13117	9358	Bouche_K	9373	A	T	A/T	A/A
sca08166_7291	scaffold08166	7291	Bouche_K	13243	C	G	C/G	C/C
sca04802_34451	scaffold04802	34451	Bouche_K	14082	G	T	G/T	G/G
sca05923_20230	scaffold05923	20230	Bouche_K	14654	A	C	A/C	A/A
sca03436_13311	scaffold03436	13311	Bouche_K	15617	C	T	C/T	C/C
sca18387_650	scaffold18387	650	Bouche_K	16101	T	C	T/C	T/T
sca19307_7656	scaffold19307	7656	Bouche_K	16101	A	G	A/G	A/A
sca02496_58104	scaffold02496	58104	Bouche_K	16976	T	C	T/C	T/T
sca14855_7870	scaffold14855	7870	Bouche_K	18687	T	C	T/C	T/T
sca14519_6958	scaffold14519	6958	Bouche_K	19461	G	A	G/A	G/G
sca02674_40379	scaffold02674	40379	Bouche_K	19547	A	G	A/G	A/A
sca04949_24840	scaffold04949	24840	Bouche_K	19816	C	T	C/T	C/C
sca11977_953	scaffold11977	953	Bouche_K	19816	T	C	T/C	T/T
sca06421_23382	scaffold06421	23382	Bouche_K	21439	T	G	T/G	T/T
sca14208_4330	scaffold14208	4330	Bouche_K	21731	C	A	C/A	C/C
sca24691_504	scaffold24691	504	Bouche_K	23785	C	T	C/T	C/C
sca40522_958	scaffold40522	958	Bouche_K	23785	C	T	C/T	C/C
sca00860_34928	scaffold00860	34928	Bouche_K	24385	C	T	C/T	C/C
sca00142_35642	scaffold00142	35642	Bouche_K	25001	A	T	A/T	A/A
sca00760_17468	scaffold00760	17468	Bouche_K	25001	G	A	G/A	G/G
sca01383_2338	scaffold01383	2338	Bouche_K	25001	C	T	C/T	C/C
sca15286_772	scaffold15286	772	Bouche_K	25001	C	T	C/T	C/C
sca02959_34798	scaffold02959	34798	Bouche_K	25264	TAAAA	TAAAAA	TAAAA/TAAAAA	TAAAA/TAAAA
sca01602_59931	scaffold01602	59931	Bouche_K	25295	G	A	G/A	G/G
sca22403_559	scaffold22403	559	Bouche_K	26096	C	A	C/A	C/C
sca04173_33118	scaffold04173	33118	Bouche_K	26.57	T	A	T/A	T/T
sca26979_3522	scaffold26979	3522	Bouche_K	27582	T	A	T/A	T/T
sca03611_5153	scaffold03611	5153	Bouche_K	28154	G	A	G/A	G/G
sca00312_109269	scaffold00312	109269	Bouche_K	28821	G	A	G/A	G/G
sca06075_15840	scaffold06075	15840	Bouche_K	29172	T	C	T/C	T/T
sca02332_45278	scaffold02332	45278	Bouche_K	29.3	A	G	A/G	A/A
sca01536_68229	scaffold01536	68229	Bouche_K	30403	G	A	G/A	G/G
sca00065_123324	scaffold00065	123324	Bouche_K	31357	A	T	A/T	A/A
sca00566_17535	scaffold00566	17535	Bouche_K	31357	T	C	T/C	T/T
sca05211_33886	scaffold05211	33886	Bouche_K	31357	G	A	G/A	G/G
sca16345_6983	scaffold16345	6983	Bouche_K	31533	C	T	C/T	C/C
sca16316_3087	scaffold16316	3087	Bouche_K	31764	C	T	C/T	C/C
sca00336_108678	scaffold00336	108678	Bouche_K	31776	C	T	C/T	C/C
sca02579_55849	scaffold02579	55849	Bouche_K	31776	A	G	A/G	A/A
sca03426_10133	scaffold03426	10133	Bouche_K	31776	C	G	C/G	C/C
sca14658_10109	scaffold14658	10109	Bouche_K	32202	C	T	C/T	C/C
sca12160_896	scaffold12160	896	Bouche_K	32456	C	T	C/T	C/C
sca13347_393	scaffold13347	393	Bouche_K	32456	T	C	T/C	T/T
sca13553_4663	scaffold13553	4663	Bouche_K	32456	C	T	C/T	C/C
sca15738_9813	scaffold15738	9813	Bouche_K	32456	A	C	A/C	A/A
sca23388_1581	scaffold23388	1581	Bouche_K	32736	C	G	C/G	C/C
sca01276_12321	scaffold01276	12321	Bouche_K	33688	C	T	C/T	C/C
sca13825_5848	scaffold13825	5848	Bouche_K	33902	G	A	G/A	G/G
sca01016_80242	scaffold01016	80242	Bouche_K	34.07	T	C	T/C	T/T
sca03977_25810	scaffold03977	25810	Bouche_K	34232	T	C	T/C	T/T
sca03739_34521	scaffold03739	34521	Bouche_K	34292	A	T	A/T	A/A
sca06903_25177	scaffold06903	25177	Bouche_K	34295	G	T	G/T	G/G
sca09421_10902	scaffold09421	10902	Bouche_K	34295	A	T	A/T	A/A
sca00029_187103	scaffold00029	187103	Bouche_K	34.31	A	G	A/G	A/A
sca00847_80006	scaffold00847	80006	Bouche_K	34.31	T	C	T/C	T/T
sca01196_3445	scaffold01196	3445	Bouche_K	34.31	A	G	A/G	A/A
sca01238_46445	scaffold01238	46445	Bouche_K	34.31	A	T	A/T	A/A
sca01422_53469	scaffold01422	53469	Bouche_K	34.31	T	A	T/A	T/T
sca02420_55866	scaffold02420	55866	Bouche_K	34.31	G	A	G/A	G/G
sca02929_10330	scaffold02929	10330	Bouche_K	34.31	T	C	T/C	T/T
sca05246_21454	scaffold05246	21454	Bouche_K	34.31	T	C	T/C	T/T
sca06934_25618	scaffold06934	25618	Bouche_K	34.31	A	T	A/T	A/A
sca11467_7065	scaffold11467	7065	Bouche_K	34.31	T	C	T/C	T/T
sca13893_2307	scaffold13893	2307	Bouche_K	34.31	A	G	A/G	A/A
sca15230_2961	scaffold15230	2961	Bouche_K	34.31	C	T	C/T	C/C
sca28098_3294	scaffold28098	3294	Bouche_K	34.31	C	T	C/T	C/C
sca15147_7782	scaffold15147	7782	Bouche_K	34337	A	G	A/G	A/A
sca06577_27734	scaffold06577	27734	Bouche_K	34353	AGGGG	AGGGGG	AGGGG/AGGGGG	AGGGG/AGGGG
sca00009_177119	scaffold00009	177119	Bouche_K	34393	C	A	C/A	C/C
sca04335_16810	scaffold04335	16810	Bouche_K	35032	A	C	A/C	A/A
sca04310_30207	scaffold04310	30207	Bouche_K	35225	A	G	A/G	A/A
sca03216_9004	scaffold03216	9004	Bouche_K	35.36	C	T	C/T	C/C
sca01611_28127	scaffold01611	28127	Bouche_K	35688	A	G	A/G	A/A
sca08302_16590	scaffold08302	16590	Bouche_K	35801	A	T	A/T	A/A
sca24501_2741	scaffold24501	2741	Bouche_K	35801	A	G	A/G	A/A
sca06200_22972	scaffold06200	22972	Bouche_K	35898	A	G	A/G	A/A
sca01061_62967	scaffold01061	62967	Bouche_K	36024	T	C	T/C	T/T
sca01658_66270	scaffold01658	66270	Bouche_K	36.72	G	A	G/A	G/G
sca00520_5505	scaffold00520	5505	Bouche_K	37034	A	C	A/C	A/A
sca01052_54732	scaffold01052	54732	Bouche_K	37433	A	C	A/C	A/A
sca03829_41693	scaffold03829	41693	Bouche_K	37433	GAATAATTATTAAATAATTA	GAATAATTA	GAATAATTATTAAATAATTA/GAATAATTA	GAATAATTATTAAATAATTA/GAATAATTATTAAATAATTA
sca06080_2913	scaffold06080	2913	Bouche_K	37433	G	A	G/A	G/G
sca07006_8012	scaffold07006	8012	Bouche_K	37433	G	T	G/T	G/G
[truncated: 1,517 more rows]
